# Supplementary material for: Deep Conservation and Unexpected Evolutionary History of Neighboring lncRNAs MALAT1 and NEAT1
Source: J Mol Evol. 2024 Jan 8;92(1):30–41. doi: 10.1007/s00239-023-10151-y (PMC10869381; doi:10.1007/s00239-023-10151-y)
Supplement: Supplementary file 1 — Supplementary Data 1 Information on MALAT1 in avian species Supplementary file1 (XLSX 19 KB) [file 239_2023_10151_MOESM1_ESM.xlsx]

## Sheet: Summary
Common name	Species name	FRMD8	TripHelMasc	SCYL1	FRMD8 strand	TripHelMasc strand	SCYL1 strand	FRMD8 scaffold	TripHelMasc scaffold	SCYL1 scaffold	FRMD8 begin	TripHelMasc begin	TripHelMasc end	SCYL1 end	MALAT1 begin	MALAT1 end	MALAT1 size	Locus size	Full MALAT1 gene?	Comments
Budgerigar	Melopsittacus undulatus	TRUE	TRUE	TRUE	minus	minus	minus	22	22	22	118007	103620	103447	91780	107888	103508	4381	26228	Yes
Zebra finch	Taeniopygia guttata	TRUE	TRUE	TRUE	minus	minus	minus	31	31	31	968042	953810	953665	945163	957808	953724	4085	22880	Yes
Swainson's thrush	Catharus ustulatus	TRUE	TRUE	TRUE	plus	plus	plus	32	32	32	2075431	2090563	2090706	2106743	2086561	2090649	4089	31313	Yes
Chicken	Gallus gallus	TRUE	TRUE	TRUE	plus	plus	plus	39	39	39	28580	38973	39107	53562	37680	43135	5456	24983	Yes
Tibetan ground-tit	Pseudopodoces humilis	TRUE	TRUE	TRUE	plus	plus	plus	NW_005087723.1	NW_005087723.1	NW_005087723.1	197560	209699	209843	220692	205692	209785	4094	23133	Contains Ns
Common starling	Sturnus vulgaris	TRUE	TRUE	TRUE	minus	minus	minus	NW_014650953.1	NW_014650953.1	NW_014650953.1	23555	11925	11779	1197	15990	11838	4153	22359	Contains Ns
Great tit	Parus major	TRUE	TRUE	TRUE	minus	minus	minus	NW_015379346.1	NW_015379346.1	NW_015379346.1	15986	4175	4031	168	8133	4089	4045	15819	Contains Ns
Small tree finch	Camarhynchus parvulus	TRUE	TRUE	TRUE	plus	plus	plus	NW_022148237.1	NW_022148237.1	NW_022148237.1	609745	622046	622192	629811	618061	622132	4072	20067	Yes
Brown-headed cowbird	Molothrus ater	TRUE	TRUE	TRUE	minus	minus	minus	NW_023416577.1	NW_023416577.1	NW_023416577.1	168538	156002	155857	147649	159986	155916	4071	20890	Yes
Hooded crow	Corvus cornix cornix	TRUE	TRUE	TRUE	plus	plus	plus	NW_024108693.1	NW_024108693.1	NW_024108693.1	88998	101927	102072	111001	97966	102013	4048	22004	Yes
Eurasian tree sparrow	Passer montanus	TRUE	TRUE	TRUE	minus	minus	minus	NW_024368774.1	NW_024368774.1	NW_024368774.1	34838	19445	19300	12304	23568	19359	4210	22535	Contains Ns
White-rumped snowfinch	Onychostruthus taczanowskii	TRUE	TRUE	TRUE	plus	plus	plus	NW_024500650.1	NW_024500650.1	NW_024500650.1	41324	54916	55062	65058	50070	55002	4933	23735	Contains Ns
Rufous-necked snowfinch	Pyrgilauda ruficollis	TRUE	TRUE	TRUE	minus	minus	minus	NW_024530078.1	NW_024530078.1	NW_024530078.1	15428	5501	5356	26	9918	5415	4504	15403	Contains Ns
Rusty-margined flycatcher	Myiozetetes cayanensis	TRUE	TRUE	TRUE	minus	minus	minus	NW_026088174.1	NW_026088174.1	NW_026088174.1	16472	4000	3855	7	8014	3961	4054	16466	Yes
Northern goshawk	Accipiter gentilis	TRUE	TRUE	FALSE	plus	plus		33	33		640895	653999	654139		648886	654079	5194		Yes
Bald eagle	Haliaeetus leucocephalus	TRUE	TRUE	FALSE	plus	plus		NW_010972779.1	NW_010972779.1		46189	58337	58477		55197	58417	3221		Contains Ns
Japanese quail	Coturnix japonica	TRUE	TRUE	FALSE	plus	plus		NW_015439927.1	NW_015440319.1		497	12984	13130		6483	13078	6596		Yes
Bengalese finch	Lonchura striata domestica	TRUE	TRUE	FALSE	plus	plus		NW_021819272.1	NW_021819272.1		21357	36369	36514		32331	36455	4125		Yes
Owl parrot	Strigops habroptila	TRUE	TRUE	FALSE	minus	minus		NW_022651117.1	NW_022651117.1		28194	15430	15269		19345	15330	4016		Yes
Wire-tailed manakin	Pipra filicauda	TRUE	TRUE	FALSE	plus	plus		NW_024103827.1	NW_024103827.1		426	14429	14575		10529	14516	3988		Yes
Common canary	Serinus canaria	TRUE	TRUE	FALSE	minus	minus		NW_026108265.1	NW_026108265.1		12825	84	1		3986	-2	3989		Yes	End of triple helix inferred
Golden eagle	Aquila chrysaetos chrysaetos	FALSE	TRUE	TRUE		minus	minus		NW_024470396.1	NW_024470396.1		140379	140239	128325	145414	140299	5116		5' end of gene unclear
Ruddy duck	Oxyura jamaicensis	FALSE	TRUE	FALSE		plus			NW_023305012.1			3354	3499		-	3445			No
Collared flycatcher	Ficedula albicollis	FALSE	TRUE	FALSE		plus			NW_004776203.1			29970	30117		24614	30058	5445		Contains Ns
Peregrine falcon	Falco peregrinus	FALSE	TRUE	FALSE		plus			NW_004930156.1			57392	57523		52090	57473	5384		Contains Ns
Medium ground-finch	Geospiza fortis	FALSE	TRUE	FALSE		minus			NW_005055034.1			5117	4971		9140	5031	4110		Contains Ns
American crow	Corvus brachyrhynchos	FALSE	TRUE	FALSE		minus			NW_008238677.1			11732	11587		15573	11646	3928		Contains Ns
Rifleman	Acanthisitta chloris	FALSE	TRUE	FALSE		minus			NW_008663786.1			1278	1107		-	1167			No
Cuckoo roller	Leptosomus discolor	FALSE	TRUE	FALSE		minus			NW_009842801.1			85	1		-	5			No
Red-crested turaco	Tauraco erythrolophus	FALSE	TRUE	FALSE		plus			NW_010034918.1			14	130		-	95			No
Turkey	Meleagris gallopavo	FALSE	TRUE	FALSE		plus			NW_011134573.1			1939	2004		-	1952			No
Blue tit	Cyanistes caeruleus	FALSE	TRUE	FALSE		plus			NW_019777772.1			173009	173153		162755	173095	10341		Contains Ns
Emu	Dromaius novaehollandiae	FALSE	TRUE	FALSE		minus			NW_020451699.1			453	316		5652	373	5280		5' end of gene unclear, Contains Ns
Saffron-crested tyrant-manakin	Neopelma chrysocephalum	FALSE	TRUE	FALSE		plus			NW_020922934.1			1285	1431		-	1371			No
Willow flycatcher	Empidonax traillii	FALSE	TRUE	FALSE		minus			NW_020962139.1			2134	1989		-	2048			No
Ring-necked pheasant	Phasianus colchicus	FALSE	TRUE	FALSE		plus			NW_022213931.1			16162	16296		10076	16244	6169		Contains Ns
White-tailed ptarmigan	Lagopus leucura	FALSE	TRUE	FALSE		plus			NW_024964198.1			1	132		-	80			No
Gyrfalcon	Falco rusticolus	TRUE	FALSE	FALSE	minus			NW_023618246.1			52747				43713				No
Helmeted guineafowl	Numida meleagris	TRUE	FALSE	FALSE	minus			NW_018364706.1			38144				29563				No
New Caledonian crow	Corvus moneduloides	TRUE	FALSE	FALSE	minus			34			429365								No
Lesser kestrel	Falco naumanni	FALSE	FALSE	TRUE			plus			NW_024427445.1				8595					No
White wagtail	Motacilla alba alba	FALSE	FALSE	TRUE			plus			NW_024037447.1				1514386					No
