# Supplementary material for: Deep Conservation and Unexpected Evolutionary History of Neighboring lncRNAs MALAT1 and NEAT1
Source: J Mol Evol. 2024 Jan 8;92(1):30–41. doi: 10.1007/s00239-023-10151-y (PMC10869381; doi:10.1007/s00239-023-10151-y)
Supplement: Supplementary file 2 — Supplementary Data 2 Information on MALAT1 and NEAT1 in species representative of major vertebrate clades Supplementary file2 (XLSX 20 KB) [file 239_2023_10151_MOESM2_ESM.xlsx]

## Sheet: Original
Common name	Species name	Representative of which taxon?	FRMD8	NEAT1	MALAT1	SCYL1	FRMD8 scaffold	NEAT1 scaffold	MALAT1 scaffold	SCYL1 scaffold	FRMD8 strand	NEAT1 strand	MALAT1 strand	SCYL1 strand	FRMD8 begin	FRMD8 end	FRMD8 size	NEAT1 begin	NEAT1 end	NEAT1 size	MALAT1 begin	MALAT1 end	MALAT1 size	SCYL1 begin	SCYL1 end	SCYL1 size	Genome assembly
Sea lamprey	Petromyzon marinus	Agnatha	TRUE	FALSE	FALSE	TRUE	17	-	-	31	plus	-	-	minus	7508612	7529466	20854	-	-	-	-	-	-	710232	730894	20662	kPetMar1.pri
Great white shark	Carcharodon carcharias	Chondricthyes	TRUE	FALSE	TRUE	TRUE	37	-	37	37	minus	-	minus	plus	7301203	7339265	38062	-	-	-	3189164	3179923	9241	3135280	3172840	37560	sCarCar2.pri
Thorny skate	Amblyraja radiata	Chondricthyes	TRUE	FALSE	TRUE	TRUE	45	-	NW_022630143.1	NW_022630143.1	plus	-	plus	minus	12080515	12128881	48366	-	-	-	268530	274778	6248	281453	296729	15276	sAmbRad1.1.pri
Zebrafish	Danio rerio	Osteichthyes (Actinopterygii)	TRUE	FALSE	TRUE	TRUE	10	-	NC_054503.1	NC_054503.1	plus	-	minus	minus	26944393	26960670	16277	-	-	-	45638954	45631236	7718	45575035	45595743	20708	GRCz11
Japanese medaka	Oryzias latipes	Osteichthyes (Actinopterygii)	TRUE	FALSE	TRUE	TRUE	14	-	10	10	minus	-	plus	plus	19792132	19803781	11649	-	-	-	12316153	12321332	5179	12323212	12337705	14493	ASM223467v1
West African lungfish	Protopterus annectens	Non-tetrapod Sarcopterygii	TRUE	FALSE	TRUE	TRUE	6.1	-	6.1	6.1	plus	-	plus	plus	368056512	369310877	1254365	-	-	-	346534275	346583772	49497	346825488	348406507	1581019	PAN1.0
Coelacanth	Latimeria chalumnae	Non-tetrapod Sarcopterygii	TRUE	FALSE	TRUE	TRUE	NW_005819042.1	-	NW_005819042.1	NW_005819042.1	minus	-	minus	minus	2946120	2963607	17487	-	-	-	2927800	2915234	12566	2882563	2910423	27860	LatCha1
Tropical clawed frog	Xenopus tropicalis	Amphibia (Anura)	TRUE	TRUE	TRUE	TRUE	4	4	4	4	minus	minus	plus	minus	33849926	33876791	26865	33842847	33792000	50847	33762935	33778194	15259	33677092	33693963	16871	UCB_Xtro_10.0
Common toad	Bufo bufo	Amphibia (Anura)	TRUE	TRUE	TRUE	TRUE	10	10	10	10	plus	plus	minus	plus	49485022	49544028	59006	49602037	49718497	116460	49791450	49785576	5874	49485022	49544028	59006	aBufBuf1.1
Caecilian	Microcaecilia unicolor	Amphibia (Non-Anura)	TRUE	TRUE	TRUE	TRUE	11	11	11	11	minus	minus	minus	minus	122403512	122465298	61786	122322488	122276533	45955	122189429	122182336	7093	122403512	122465298	61786	aMicUni1.1
Green anole	Anolis carolinensis	Squamata	TRUE	FALSE	TRUE	TRUE	NW_003339348.1	-	NW_003339348.1	NW_003339264.1	plus	-	plus	plus	114855	123956	9101	-	-	-	133911	141010	7099	228284	235906	7622	AnoCar2.0
Western terrestrial garter snake	Thamnophis elegans	Squamata	TRUE	FALSE	TRUE	TRUE	17	-	17	17	minus	-	minus	minus	10893710	10912771	19061	-	-	-	10876970	10870194	6776	12713272	12748253	34981	rThaEle1.pri
Common box turtle	Terrapene carolina	Reptilia (Archelosauria)	TRUE	TRUE	TRUE	TRUE	NW_020664440.1	NW_020664440.1	NW_020664440.1	NW_020664440.1	minus	minus	minus	minus	31048321	31063141	14820	31032485	31005591	26894	30975123	30967087	8036	30935799	30957040	21241	T_m_triunguis-2.0
American alligator	Alligator mississippiensis	Reptilia (Archosauria)	TRUE	TRUE	TRUE	TRUE	15	15	15	15	minus	minus	minus	minus	3369187	3394973	25786	3365542	3358511	7031	3338734	3330662	8072	3296967	3316709	19742	rAllMis1
Chicken	Gallus gallus	Aves	TRUE	FALSE	TRUE	TRUE	39	-	39	39	plus	-	plus	plus	28580	41682	13102	-	-	-	37680	43135	5455	44597	53562	8965	bGalGal1.mat.broiler.GRCg7b
Zebra finch	Taeniopygia guttata	Aves	TRUE	FALSE	TRUE	TRUE	31	-	31	31	minus	-	minus	minus	960272	968042	7770	-	-	-	957779	953724	4055	945163	952650	7487	bTaeGut1.4.pri
Platypus	Ornithorhynchus anatinus	Mammalia (Monotremata)	TRUE	TRUE	TRUE	TRUE	3	3	3	3	plus	plus	plus	plus	5096261	5116733	20472	5126816	5151121	24305	5186258	5194148	7890	5220135	5232811	12676	mOrnAna1.pri.v4
Koala	Phascolarctos cinereus	Mammalia (Marsupialia)	TRUE	TRUE	TRUE	TRUE	NW_018344131.1	NW_018344131.1	NW_018344131.1	NW_018344131.1	plus	plus	plus	plus	3609380	3627624	18244	3647942	3682153	34211	3718400	3726569	8169	3756798	3769934	13136	phaCin_unsw_v4.1
Human	Homo sapiens	Mammalia (Placentalia)	TRUE	TRUE	TRUE	TRUE	11	11	11	11	plus	plus	plus	plus	65368026	65426526	58500	65422798	65445540	22742	65497738	65506116	8378	65525083	65538704	13621	GRCh38.p14
Does not exist
Is not in the MALAT1 region
