# Supplementary material for: Deep Conservation and Unexpected Evolutionary History of Neighboring lncRNAs MALAT1 and NEAT1
Source: J Mol Evol. 2024 Jan 8;92(1):30–41. doi: 10.1007/s00239-023-10151-y (PMC10869381; doi:10.1007/s00239-023-10151-y)
Supplement: Supplementary file 3 — Supplementary Data 3 SRA Accessions of RNA-seq data that contributed to coverage data in Supplementary Fig. 1 Supplementary file3 (ZIP 608 KB) [file 239_2023_10151_MOESM3_ESM.zip]

Archive with 19 entries (19 files):
- SRA accessions Alligator mississippiensis.xlsx
- SRA accessions Amblyraja radiata.xlsx
- SRA accessions Anolis carolinensis.xlsx
- SRA accessions Bufo bufo.xlsx
- SRA accessions Carcharodon carcharias.xlsx
- SRA accessions Danio rerio.xlsx
- SRA accessions Gallus gallus.xlsx
- SRA accessions Homo sapiens.xlsx
- SRA accessions Latimeria chalumnae.xlsx
- SRA accessions Microcaecilia unicolor.xlsx
- SRA accessions Ornithorhynchus anatinus.xlsx
- SRA accessions Oryzias latipes.xlsx
- SRA accessions Petromyzon marinus.xlsx
- SRA accessions Phascolarctos cinereus.xlsx
- SRA accessions Protopterus annectens.xlsx
- SRA accessions Taeniopygia guttata.xlsx
- SRA accessions Terrapene carolina.xlsx
- SRA accessions Thamnophis elegans.xlsx
- SRA accessions Xenopus tropicalis.xlsx
