# Supplementary material for: Deep Conservation and Unexpected Evolutionary History of Neighboring lncRNAs MALAT1 and NEAT1
Source: J Mol Evol. 2024 Jan 8;92(1):30–41. doi: 10.1007/s00239-023-10151-y (PMC10869381; doi:10.1007/s00239-023-10151-y)
Supplement: Supplementary file 3 — Supplementary Data 3 SRA Accessions of RNA-seq data that contributed to coverage data in Supplementary Fig. 1 Supplementary file3 (ZIP 608 KB) [file 239_2023_10151_MOESM3_ESM.zip › SRA accessions Alligator mississippiensis.xlsx]

## Sheet: Sample
Sample Id	Publication	Track name	Number of reads	Percent aligned reads	Percent of aligned reads with introns	Number of introns
All	NA	Aggregate of all aligned samples	8606289314	0.73	0.2	283598
SAMD00042712	NA	gonad (Alligator mississippiensis, SAMD00042712)	31575424	0.85	0.23	188793
SAMD00042713	NA	gonad (Alligator mississippiensis, SAMD00042713)	20513146	0.84	0.23	173716
SAMD00042714	NA	gonad (Alligator mississippiensis, SAMD00042714)	20073180	0.85	0.23	176563
SAMD00042715	NA	gonad (Alligator mississippiensis, SAMD00042715)	13558860	0.59	0.2	147272
SAMD00042716	NA	gonad (Alligator mississippiensis, SAMD00042716)	10020234	0.78	0.24	148367
SAMD00042717	NA	gonad (Alligator mississippiensis, SAMD00042717)	27213920	0.82	0.22	183377
SAMD00042718	NA	gonad (Alligator mississippiensis, SAMD00042718)	60858148	0.72	0.22	202306
SAMD00042719	NA	gonad (Alligator mississippiensis, SAMD00042719)	14779790	0.59	0.2	153380
SAMD00042720	NA	gonad (Alligator mississippiensis, SAMD00042720)	23428614	0.82	0.23	179741
SAMD00042721	NA	gonad (Alligator mississippiensis, SAMD00042721)	12902240	0.86	0.22	156631
SAMD00042722	NA	gonad (Alligator mississippiensis, SAMD00042722)	30416044	0.84	0.23	186795
SAMD00042723	NA	gonad (Alligator mississippiensis, SAMD00042723)	19526008	0.84	0.23	173280
SAMD00042724	NA	gonad (Alligator mississippiensis, SAMD00042724)	14165432	0.83	0.23	159058
SAMD00042725	NA	gonad (Alligator mississippiensis, SAMD00042725)	15468758	0.86	0.23	165494
SAMD00042726	NA	gonad (Alligator mississippiensis, SAMD00042726)	42108266	0.84	0.23	194614
SAMD00042727	NA	gonad (Alligator mississippiensis, SAMD00042727)	22338950	0.85	0.23	174100
SAMD00042728	NA	gonad (Alligator mississippiensis, SAMD00042728)	29981026	0.86	0.23	187508
SAMD00042729	NA	gonad (Alligator mississippiensis, SAMD00042729)	39568942	0.86	0.23	196283
SAMD00042730	NA	gonad (Alligator mississippiensis, SAMD00042730)	21456980	0.85	0.23	172037
SAMD00042731	NA	gonad (Alligator mississippiensis, SAMD00042731)	32216966	0.85	0.23	191429
SAMD00042732	NA	gonad (Alligator mississippiensis, SAMD00042732)	77090342	0.84	0.24	212879
SAMD00042733	NA	gonad (Alligator mississippiensis, SAMD00042733)	27339788	0.85	0.23	184619
SAMD00042734	NA	gonad (Alligator mississippiensis, SAMD00042734)	24687890	0.86	0.23	176098
SAMD00042735	NA	gonad (Alligator mississippiensis, SAMD00042735)	33282638	0.84	0.23	189530
SAMD00042736	NA	gonad (Alligator mississippiensis, SAMD00042736)	27624696	0.85	0.23	182273
SAMD00042737	NA	gonad (Alligator mississippiensis, SAMD00042737)	22097744	0.84	0.23	171196
SAMD00042738	NA	gonad (Alligator mississippiensis, SAMD00042738)	23668002	0.84	0.23	167947
SAMD00042739	NA	gonad (Alligator mississippiensis, SAMD00042739)	12400268	0.85	0.22	157395
SAMN01823432	NA	liver (Alligator mississippiensis, Adult, SAMN01823432)	72260274	0.83	0.27	163338
SAMN04528910	2.22934e+22	juvenile, belly skin (Alligator mississippiensis, SAMN04528910)	4312359	1.55	0.3	93319
SAMN04528911	2.22934e+22	juvenile, cerebellum (Alligator mississippiensis, SAMN04528911)	4615534	0.79	0.15	107709
SAMN04528912	2.22934e+22	juvenile, chin glands (Alligator mississippiensis, SAMN04528912)	2640112	0.8	0.19	68656
SAMN04528913	2.22934e+22	juvenile, eye (Alligator mississippiensis, SAMN04528913)	3056172	0.8	0.15	91973
SAMN04528914	2.22934e+22	juvenile, heart (Alligator mississippiensis, SAMN04528914)	6082134	0.47	0.24	73680
SAMN04528915	2.22934e+22	juvenile, kidney (Alligator mississippiensis, SAMN04528915)	4803332	0.73	0.2	100460
SAMN04528916	2.22934e+22	juvenile, liver (Alligator mississippiensis, SAMN04528916)	5779446	0.77	0.32	78049
SAMN04528917	2.22934e+22	juvenile, midbrain (Alligator mississippiensis, SAMN04528917)	4712508	0.77	0.15	109285
SAMN04528918	2.22934e+22	juvenile, olfactory bulb (Alligator mississippiensis, SAMN04528918)	6558974	0.78	0.15	121078
SAMN04528919	2.22934e+22	ovary (Alligator mississippiensis, female, SAMN04528919)	7545902	0.86	0.24	130350
SAMN04528920	2.22934e+22	juvenile, spinal cord (Alligator mississippiensis, SAMN04528920)	5793968	0.75	0.16	111129
SAMN04528921	2.22934e+22	juvenile, spleen (Alligator mississippiensis, SAMN04528921)	3249278	0.77	0.21	62003
SAMN04528923	2.22934e+22	testis (Alligator mississippiensis, male, SAMN04528923)	6279394	0.72	0.21	129572
SAMN04528924	2.22934e+22	juvenile, thalamus (Alligator mississippiensis, SAMN04528924)	5753500	0.76	0.15	115189
SAMN04528925	2.22934e+22	juvenile, throat scent gland (Alligator mississippiensis, SAMN04528925)	4693432	0.79	0.2	101812
SAMN04528926	2.22934e+22	juvenile, tongue (Alligator mississippiensis, SAMN04528926)	3601902	0.79	0.2	88802
SAMN05072527	NA	adrenal (Alligator mississippiensis, SAMN05072527)	84314574	0.66	0.27	191561
SAMN05072529	NA	adrenal (Alligator mississippiensis, SAMN05072529)	122195248	0.53	0.26	192109
SAMN05072531	NA	adrenal (Alligator mississippiensis, SAMN05072531)	51073418	0.66	0.23	172257
SAMN05072532	NA	adrenal (Alligator mississippiensis, female, SAMN05072532)	82793568	0.59	0.28	191654
SAMN05072533	NA	adrenal (Alligator mississippiensis, male, SAMN05072533)	69909146	0.61	0.27	165476
SAMN05072536	NA	adrenal (Alligator mississippiensis, female, SAMN05072536)	77931082	0.56	0.25	170936
SAMN05072537	NA	adrenal (Alligator mississippiensis, male, SAMN05072537)	76033458	0.52	0.27	146274
SAMN05072540	NA	adrenal (Alligator mississippiensis, female, SAMN05072540)	31074784	0.66	0.23	147070
SAMN05072541	NA	adrenal (Alligator mississippiensis, male, SAMN05072541)	34051110	0.65	0.23	144050
SAMN05072542	NA	adrenal (Alligator mississippiensis, female, SAMN05072542)	78870348	0.67	0.27	191551
SAMN05072543	NA	adrenal (Alligator mississippiensis, male, SAMN05072543)	73778216	0.7	0.23	173639
SAMN05072546	NA	adrenal (Alligator mississippiensis, female, SAMN05072546)	86820312	0.47	0.24	165340
SAMN05072547	NA	adrenal (Alligator mississippiensis, male, SAMN05072547)	39227816	0.49	0.25	64629
SAMN05072550	NA	adrenal (Alligator mississippiensis, female, SAMN05072550)	53922930	0.44	0.23	115151
SAMN05072551	NA	adrenal (Alligator mississippiensis, male, SAMN05072551)	59083376	0.69	0.21	173667
SAMN05072553	NA	gonad (Alligator mississippiensis, SAMN05072553)	61491696	0.78	0.21	193116
SAMN05072554	NA	gonad (Alligator mississippiensis, SAMN05072554)	82546858	0.71	0.26	201600
SAMN05072555	NA	gonad (Alligator mississippiensis, SAMN05072555)	71511350	0.65	0.27	155053
SAMN05072556	NA	gonad (Alligator mississippiensis, SAMN05072556)	13429942	0.62	0.22	94075
SAMN05072559	NA	gonad (Alligator mississippiensis, female, SAMN05072559)	15895686	0.64	0.2	121241
SAMN05072560	NA	gonad (Alligator mississippiensis, male, SAMN05072560)	58779554	0.79	0.21	187979
SAMN05072561	NA	gonad (Alligator mississippiensis, female, SAMN05072561)	73121804	0.72	0.25	182557
SAMN05072562	NA	gonad (Alligator mississippiensis, male, SAMN05072562)	59464832	0.64	0.24	172922
SAMN05072563	NA	gonad (Alligator mississippiensis, female, SAMN05072563)	55728968	0.55	0.29	153791
SAMN05072564	NA	gonad (Alligator mississippiensis, male, SAMN05072564)	72943022	0.65	0.26	186187
SAMN05072565	NA	gonad (Alligator mississippiensis, female, SAMN05072565)	19962026	0.66	0.21	159628
SAMN05072566	NA	gonad (Alligator mississippiensis, male, SAMN05072566)	14829678	0.72	0.2	124715
SAMN05072569	NA	gonad (Alligator mississippiensis, female, SAMN05072569)	55593100	0.7	0.22	171485
SAMN05072570	NA	gonad (Alligator mississippiensis, male, SAMN05072570)	80613450	0.68	0.21	183994
SAMN05072571	NA	gonad (Alligator mississippiensis, female, SAMN05072571)	75757550	0.66	0.23	194082
SAMN05072572	NA	gonad (Alligator mississippiensis, male, SAMN05072572)	96496096	0.8	0.25	195383
SAMN05072573	NA	gonad (Alligator mississippiensis, female, SAMN05072573)	71594264	0.71	0.24	189962
SAMN05072574	NA	gonad (Alligator mississippiensis, male, SAMN05072574)	88171966	0.73	0.26	169348
SAMN05072575	NA	gonad (Alligator mississippiensis, female, SAMN05072575)	19476676	0.75	0.21	155179
SAMN05072576	NA	gonad (Alligator mississippiensis, male, SAMN05072576)	17742378	0.7	0.22	141606
SAMN05072577	NA	mesonephros (Alligator mississippiensis, SAMN05072577)	90842680	0.62	0.27	182336
SAMN05072578	NA	mesonephros (Alligator mississippiensis, SAMN05072578)	105996934	0.68	0.24	167672
SAMN05072579	NA	mesonephros (Alligator mississippiensis, SAMN05072579)	98862710	0.56	0.26	182845
SAMN05072580	NA	mesonephros (Alligator mississippiensis, SAMN05072580)	82190976	0.55	0.28	170092
SAMN05072581	NA	mesonephros (Alligator mississippiensis, SAMN05072581)	68049006	0.58	0.23	156338
SAMN05072582	NA	mesonephros (Alligator mississippiensis, female, SAMN05072582)	77388244	0.64	0.27	186093
SAMN05072583	NA	mesonephros (Alligator mississippiensis, male, SAMN05072583)	71870742	0.67	0.28	169857
SAMN05072584	NA	mesonephros (Alligator mississippiensis, female, SAMN05072584)	73983190	0.68	0.24	170203
SAMN05072585	NA	mesonephros (Alligator mississippiensis, male, SAMN05072585)	53105426	0.66	0.24	131795
SAMN05072586	NA	mesonephros (Alligator mississippiensis, female, SAMN05072586)	77580598	0.52	0.25	129850
SAMN05072587	NA	mesonephros (Alligator mississippiensis, male, SAMN05072587)	105192670	0.55	0.25	182446
SAMN05072588	NA	mesonephros (Alligator mississippiensis, female, SAMN05072588)	69254180	0.54	0.26	108826
SAMN05072589	NA	mesonephros (Alligator mississippiensis, male, SAMN05072589)	78786302	0.62	0.24	168615
SAMN05072590	NA	mesonephros (Alligator mississippiensis, female, SAMN05072590)	44533870	0.61	0.23	160572
SAMN05072591	NA	mesonephros (Alligator mississippiensis, male, SAMN05072591)	61484048	0.57	0.21	137563
SAMN05072592	NA	mesonephros (Alligator mississippiensis, female, SAMN05072592)	86296438	0.56	0.28	146163
SAMN05072593	NA	mesonephros (Alligator mississippiensis, male, SAMN05072593)	81763736	0.69	0.25	193485
SAMN05072594	NA	mesonephros (Alligator mississippiensis, female, SAMN05072594)	77538118	0.6	0.24	134454
SAMN05072595	NA	mesonephros (Alligator mississippiensis, male, SAMN05072595)	62416656	0.67	0.23	165073
SAMN05072596	NA	mesonephros (Alligator mississippiensis, female, SAMN05072596)	57819366	0.5	0.25	119140
SAMN05072597	NA	mesonephros (Alligator mississippiensis, male, SAMN05072597)	59207280	0.48	0.22	93159
SAMN05072598	NA	mesonephros (Alligator mississippiensis, female, SAMN05072598)	91293082	0.59	0.25	183248
SAMN05072599	NA	mesonephros (Alligator mississippiensis, male, SAMN05072599)	89990182	0.62	0.24	189001
SAMN05072600	NA	mesonephros (Alligator mississippiensis, female, SAMN05072600)	52435730	0.49	0.21	111519
SAMN05072601	NA	mesonephros (Alligator mississippiensis, male, SAMN05072601)	60880586	0.58	0.19	97994
SAMN05505094	27872325	Dental lamina Pre-initiation stage rep2 (Alligator mississippiensis, one year old, SAMN05505094)	38638147	0.65	0.14	145265
SAMN05505095	27872325	Dental lamina Pre-initiation stage rep1 (Alligator mississippiensis, one year old, SAMN05505095)	31499845	0.7	0.14	157820
SAMN05505096	27872325	Replacement tooth rep5 (Alligator mississippiensis, one year old, SAMN05505096)	32902957	0.87	0.21	158471
SAMN05505097	27872325	Replacement tooth rep4 (Alligator mississippiensis, one year old, SAMN05505097)	41159868	0.85	0.18	171826
SAMN05505098	27872325	Replacement tooth rep3 (Alligator mississippiensis, one year old, SAMN05505098)	38255443	0.87	0.2	165432
SAMN05505099	27872325	Replacement tooth rep2 (Alligator mississippiensis, one year old, SAMN05505099)	29233761	0.84	0.17	161138
SAMN05505100	27872325	Replacement tooth rep1 (Alligator mississippiensis, one year old, SAMN05505100)	42231003	0.83	0.15	170416
SAMN05505101	27872325	Dental lamina Early Growth stage rep4 (Alligator mississippiensis, one year old, SAMN05505101)	42936625	0.83	0.16	179061
SAMN05505102	27872325	Dental lamina Early Growth stage rep3 (Alligator mississippiensis, one year old, SAMN05505102)	41712358	0.83	0.15	178224
SAMN05505103	27872325	Dental lamina Early Growth stage rep2 (Alligator mississippiensis, one year old, SAMN05505103)	34775422	0.84	0.15	172184
SAMN05505104	27872325	Dental lamina Early Growth stage rep1 (Alligator mississippiensis, one year old, SAMN05505104)	25237995	0.84	0.15	161090
SAMN05505105	27872325	Dental lamina Initiation stage rep3 (Alligator mississippiensis, one year old, SAMN05505105)	26342168	0.78	0.15	162235
SAMN05505106	27872325	Dental lamina Initiation stage rep2 (Alligator mississippiensis, one year old, SAMN05505106)	28412102	0.78	0.17	163530
SAMN05505107	27872325	Dental lamina Initiation stage rep1 (Alligator mississippiensis, one year old, SAMN05505107)	29252113	0.77	0.16	165994
SAMN05505108	27872325	Dental lamina Pre-initiation stage rep5 (Alligator mississippiensis, one year old, SAMN05505108)	45337987	0.31	0.15	111483
SAMN05505109	27872325	Dental lamina Pre-initiation stage rep4 (Alligator mississippiensis, one year old, SAMN05505109)	28667693	0.83	0.13	157310
SAMN05505110	27872325	Dental lamina Pre-initiation stage rep3 (Alligator mississippiensis, one year old, SAMN05505110)	14068719	0.62	0.15	130868
SAMN08213282	31324809	forelimb digit4 (Alligator mississippiensis, SAMN08213282)	35843778	0.87	0.14	169870
SAMN08213283	31324809	forelimb digit3 (Alligator mississippiensis, SAMN08213283)	53191939	0.88	0.14	181328
SAMN08213284	31324809	forelimb digit3 (Alligator mississippiensis, SAMN08213284)	55945455	0.85	0.15	181925
SAMN08213285	31324809	forelimb digit1 (Alligator mississippiensis, SAMN08213285)	50350891	0.86	0.14	177490
SAMN08213286	31324809	forelimb digit1 (Alligator mississippiensis, SAMN08213286)	44086055	0.85	0.14	175104
SAMN08213287	31324809	forelimb digit1 (Alligator mississippiensis, SAMN08213287)	60358618	0.81	0.14	180208
SAMN08213288	31324809	forelimb digit5 (Alligator mississippiensis, SAMN08213288)	65821784	0.77	0.14	178015
SAMN08213289	31324809	forelimb digit5 (Alligator mississippiensis, SAMN08213289)	46268751	0.84	0.14	173916
SAMN08213290	31324809	forelimb digit5 (Alligator mississippiensis, SAMN08213290)	41988084	0.84	0.15	167725
SAMN08213291	31324809	forelimb digit1 (Alligator mississippiensis, SAMN08213291)	65700032	0.85	0.14	185986
SAMN08213293	31324809	forelimb digit2 (Alligator mississippiensis, SAMN08213293)	45280778	0.86	0.14	175103
SAMN08213294	31324809	forelimb digit2 (Alligator mississippiensis, SAMN08213294)	61558032	0.85	0.14	183520
SAMN08213295	31324809	forelimb digit2 (Alligator mississippiensis, SAMN08213295)	51506213	0.86	0.14	178897
SAMN08213296	31324809	forelimb digit1 (Alligator mississippiensis, SAMN08213296)	50513660	0.87	0.14	180647
SAMN08213297	31324809	forelimb digit1 (Alligator mississippiensis, SAMN08213297)	6365423	0.85	0.14	116304
SAMN08213298	31324809	forelimb digit4 (Alligator mississippiensis, SAMN08213298)	62657024	0.86	0.14	184318
SAMN08213299	31324809	forelimb digit4 (Alligator mississippiensis, SAMN08213299)	60029935	0.86	0.14	182964
SAMN08213300	31324809	forelimb digit3 (Alligator mississippiensis, SAMN08213300)	56540523	0.86	0.14	178687
SAMN08213301	31324809	forelimb digit3 (Alligator mississippiensis, SAMN08213301)	34046260	0.8	0.13	157376
SAMN08213302	31324809	forelimb digit4 (Alligator mississippiensis, SAMN08213302)	55921758	0.87	0.14	181891
SAMN08213321	31324809	forelimb digit4 (Alligator mississippiensis, SAMN08213321)	75082495	0.87	0.14	189189
SAMN08213326	31324809	forelimb digit5 (Alligator mississippiensis, SAMN08213326)	39366141	0.85	0.14	171826
SAMN08213327	31324809	forelimb digit5 (Alligator mississippiensis, SAMN08213327)	53085072	0.87	0.14	183193
SAMN08213328	31324809	forelimb digit5 (Alligator mississippiensis, SAMN08213328)	77684571	0.77	0.14	184970
SAMN08213329	31324809	forelimb digit3 (Alligator mississippiensis, SAMN08213329)	61648903	0.86	0.14	184689
SAMN08213330	31324809	forelimb digit2 (Alligator mississippiensis, SAMN08213330)	52312752	0.84	0.15	178103
SAMN08213331	31324809	forelimb digit2 (Alligator mississippiensis, SAMN08213331)	52251078	0.79	0.14	177767
SAMN08213332	31324809	forelimb digit2 (Alligator mississippiensis, SAMN08213332)	64454403	0.85	0.13	183767
SAMN08213333	31324809	forelimb digit4 (Alligator mississippiensis, SAMN08213333)	41055120	0.85	0.14	174184
SAMN09445556	30425309	ventral skin (Alligator mississippiensis, SAMN09445556)	29273151	0.82	0.1	137658
SAMN09445557	30425309	dorsal skin (Alligator mississippiensis, SAMN09445557)	31446968	0.86	0.11	140195
SAMN09445558	30425309	ventral skin (Alligator mississippiensis, SAMN09445558)	34321225	0.87	0.09	146724
SAMN09445559	30425309	dorsal skin (Alligator mississippiensis, SAMN09445559)	31647944	0.88	0.1	142812
SAMN10131467	NA	foot claw morphogenesis epidermis (Alligator mississippiensis, SAMN10131467)	44335432	0.82	0.15	148882
SAMN10131468	NA	foot claw morphogenesis epidermis (Alligator mississippiensis, SAMN10131468)	36672846	0.76	0.14	137335
SAMN10131469	NA	asymmetric (femoral) scale morphogenesis tract epidermis (Alligator mississippiensis, SAMN10131469)	54267988	0.85	0.17	167066
SAMN10131470	NA	asymmetric (femoral) scale morphogenesis tract epidermis (Alligator mississippiensis, SAMN10131470)	52298236	0.85	0.17	164898
SAMN10131471	NA	symmetric (flank) scale morphogenesis tract epidermis (Alligator mississippiensis, SAMN10131471)	55039387	0.86	0.19	168664
SAMN10131472	NA	symmetric (flank) scale morphogenesis tract epidermis (Alligator mississippiensis, SAMN10131472)	49646990	0.89	0.18	168732
SAMN10131473	NA	foot claw placode epidermis (Alligator mississippiensis, SAMN10131473)	40679133	0.83	0.17	159987
SAMN10131477	NA	foot claw placode epidermis (Alligator mississippiensis, SAMN10131477)	39669085	0.81	0.16	135436
SAMN10131478	NA	asymmetric (femoral) scale placode tract epidermis (Alligator mississippiensis, SAMN10131478)	43014402	0.86	0.19	164187
SAMN10131479	NA	asymmetric (femoral) scale placode tract epidermis (Alligator mississippiensis, SAMN10131479)	43150576	0.87	0.18	163879
SAMN10131480	NA	symmetric (flank) scale placode tract epidermis (Alligator mississippiensis, SAMN10131480)	42073904	0.84	0.18	165052
SAMN10131481	NA	symmetric (flank) scale placode tract epidermis (Alligator mississippiensis, SAMN10131481)	48605152	0.88	0.18	168369
SAMN16674843	NA	Ovary (Alligator mississippiensis, 5 months, female, SAMN16674843)	40359822	0.75	0.14	187889
SAMN16674844	NA	Ovary (Alligator mississippiensis, 5 months, female, SAMN16674844)	37477152	0.73	0.14	185355
SAMN16674845	NA	Ovary (Alligator mississippiensis, 5 months, female, SAMN16674845)	30013238	0.77	0.15	185924
SAMN16674846	NA	Ovary (Alligator mississippiensis, 5 months, female, SAMN16674846)	29281310	0.74	0.14	174865
SAMN16674847	NA	Ovary (Alligator mississippiensis, 5 months, female, SAMN16674847)	32091860	0.76	0.14	185350
SAMN16674848	NA	Ovary (Alligator mississippiensis, 5 months, female, SAMN16674848)	36169046	0.84	0.15	194457
SAMN16674849	NA	Ovary (Alligator mississippiensis, 5 months, female, SAMN16674849)	33745802	0.73	0.14	178113
SAMN16674850	NA	Ovary (Alligator mississippiensis, 5 months, female, SAMN16674850)	33260276	0.81	0.15	184828
SAMN16674851	NA	Ovary (Alligator mississippiensis, 5 months, female, SAMN16674851)	37746966	0.77	0.15	183227
SAMN16674852	NA	Ovary (Alligator mississippiensis, 5 months, female, SAMN16674852)	37832946	0.78	0.15	187536
SAMN16674853	NA	Ovary (Alligator mississippiensis, 5 months, female, SAMN16674853)	29098562	0.75	0.15	168184
SAMN16674854	NA	Ovary (Alligator mississippiensis, 5 months, female, SAMN16674854)	33598252	0.75	0.14	179056
SAMN16674855	NA	Ovary (Alligator mississippiensis, 5 months, female, SAMN16674855)	35089932	0.82	0.15	186514
SAMN16674856	NA	Ovary (Alligator mississippiensis, 5 months, female, SAMN16674856)	37711314	0.78	0.16	175828
SAMN16674857	NA	Ovary (Alligator mississippiensis, 5 months, female, SAMN16674857)	30099312	0.84	0.16	187193
SAMN16674858	NA	Ovary (Alligator mississippiensis, 5 months, female, SAMN16674858)	26706008	0.82	0.15	184074
SAMN16674859	NA	Ovary (Alligator mississippiensis, 5 months, female, SAMN16674859)	30856814	0.82	0.16	188404
SAMN16674860	NA	Ovary (Alligator mississippiensis, 5 months, female, SAMN16674860)	30038436	0.85	0.16	187782
SAMN16674861	NA	Ovary (Alligator mississippiensis, 5 months, female, SAMN16674861)	32807314	0.84	0.15	188078
SAMN16674862	NA	Ovary (Alligator mississippiensis, 5 months, female, SAMN16674862)	30664746	0.81	0.15	185612
SAMN16674863	NA	Ovary (Alligator mississippiensis, 5 months, female, SAMN16674863)	33125086	0.84	0.16	188496
SAMN16674864	NA	Ovary (Alligator mississippiensis, 5 months, female, SAMN16674864)	29459422	0.81	0.16	186132
SAMN16674865	NA	Ovary (Alligator mississippiensis, 5 months, female, SAMN16674865)	29495486	0.79	0.15	180909
SAMN16674866	NA	Ovary (Alligator mississippiensis, 5 months, female, SAMN16674866)	32118120	0.77	0.16	160386
SAMN16674867	NA	Ovary (Alligator mississippiensis, 5 months, female, SAMN16674867)	41646296	0.75	0.16	163531
SAMN16674868	NA	Ovary (Alligator mississippiensis, 5 months, female, SAMN16674868)	36878680	0.78	0.15	185472
SAMN16674869	NA	Ovary (Alligator mississippiensis, 5 months, female, SAMN16674869)	33341378	0.82	0.16	190551
SAMN16674870	NA	Ovary (Alligator mississippiensis, 5 months, female, SAMN16674870)	30760036	0.79	0.16	183311

## Sheet: Run
Run	Experiment	Project	Sample	Number of reads	Percent aligned reads	Percent of aligned reads with introns
DRR048611	DRX043894	DRP002806	SAMD00042712	31575424	0.85	0.23
DRR048609	DRX043892	DRP002806	SAMD00042713	20513146	0.84	0.23
DRR048610	DRX043893	DRP002806	SAMD00042714	20073180	0.85	0.23
DRR048612	DRX043895	DRP002806	SAMD00042715	13558860	0.59	0.2
DRR048613	DRX043896	DRP002806	SAMD00042716	10020234	0.78	0.24
DRR048614	DRX043897	DRP002806	SAMD00042717	27213920	0.82	0.22
DRR048615	DRX043898	DRP002806	SAMD00042718	60858148	0.72	0.22
DRR048616	DRX043899	DRP002806	SAMD00042719	14779790	0.59	0.2
DRR048617	DRX043900	DRP002806	SAMD00042720	23428614	0.82	0.23
DRR048618	DRX043901	DRP002806	SAMD00042721	12902240	0.86	0.22
DRR048619	DRX043902	DRP002806	SAMD00042722	30416044	0.84	0.23
DRR048620	DRX043903	DRP002806	SAMD00042723	19526008	0.84	0.23
DRR048621	DRX043904	DRP002806	SAMD00042724	14165432	0.83	0.23
DRR048622	DRX043905	DRP002806	SAMD00042725	15468758	0.86	0.23
DRR048623	DRX043906	DRP002806	SAMD00042726	42108266	0.84	0.23
DRR048624	DRX043907	DRP002806	SAMD00042727	22338950	0.85	0.23
DRR048625	DRX043908	DRP002806	SAMD00042728	29981026	0.86	0.23
DRR048626	DRX043909	DRP002806	SAMD00042729	39568942	0.86	0.23
DRR048627	DRX043910	DRP002806	SAMD00042730	21456980	0.85	0.23
DRR048628	DRX043911	DRP002806	SAMD00042731	32216966	0.85	0.23
DRR048629	DRX043912	DRP002806	SAMD00042732	77090342	0.84	0.24
DRR048630	DRX043913	DRP002806	SAMD00042733	27339788	0.85	0.23
DRR048631	DRX043914	DRP002806	SAMD00042734	24687890	0.86	0.23
DRR048632	DRX043915	DRP002806	SAMD00042735	33282638	0.84	0.23
DRR048633	DRX043916	DRP002806	SAMD00042736	27624696	0.85	0.23
DRR048634	DRX043917	DRP002806	SAMD00042737	22097744	0.84	0.23
DRR048635	DRX043918	DRP002806	SAMD00042738	23668002	0.84	0.23
DRR048636	DRX043919	DRP002806	SAMD00042739	12400268	0.85	0.22
SRR629636	SRX209114	SRP017457	SAMN01823432	72260274	0.83	0.27
SRR3208124	SRX1616862	SRP057608	SAMN04528910	4312359	1.55	0.3
SRR3208125	SRX1616863	SRP057608	SAMN04528911	4615534	0.79	0.15
SRR3208137	SRX1616874	SRP057608	SAMN04528912	2640112	0.8	0.19
SRR3208140	SRX1616877	SRP057608	SAMN04528913	3056172	0.8	0.15
SRR3208141	SRX1616878	SRP057608	SAMN04528914	6082134	0.47	0.24
SRR3208142	SRX1616879	SRP057608	SAMN04528915	4803332	0.73	0.2
SRR3208143	SRX1616880	SRP057608	SAMN04528916	5779446	0.77	0.32
SRR3208144	SRX1616881	SRP057608	SAMN04528917	4712508	0.77	0.15
SRR3208146	SRX1616882	SRP057608	SAMN04528918	6558974	0.78	0.15
SRR3208147	SRX1616883	SRP057608	SAMN04528919	7545902	0.86	0.24
SRR3208126	SRX1616864	SRP057608	SAMN04528920	5793968	0.75	0.16
SRR3208127	SRX1616865	SRP057608	SAMN04528921	3249278	0.77	0.21
SRR3208129	SRX1616867	SRP057608	SAMN04528923	6279394	0.72	0.21
SRR3208130	SRX1616868	SRP057608	SAMN04528924	5753500	0.76	0.15
SRR3208131	SRX1616869	SRP057608	SAMN04528925	4693432	0.79	0.2
SRR3208132	SRX1616870	SRP057608	SAMN04528926	3601902	0.79	0.2
SRR3593723	SRX1803191	SRP075819	SAMN05072527	84314574	0.66	0.27
SRR3593692	SRX1803160	SRP075819	SAMN05072529	122195248	0.53	0.26
SRR3593686	SRX1803154	SRP075819	SAMN05072531	51073418	0.66	0.23
SRR3593721	SRX1803189	SRP075819	SAMN05072532	82793568	0.59	0.28
SRR3593725	SRX1803193	SRP075819	SAMN05072533	69909146	0.61	0.27
SRR3593691	SRX1803159	SRP075819	SAMN05072536	77931082	0.56	0.25
SRR3593688	SRX1803156	SRP075819	SAMN05072537	76033458	0.52	0.27
SRR3593685	SRX1803153	SRP075819	SAMN05072540	31074784	0.66	0.23
SRR3593683	SRX1803151	SRP075819	SAMN05072541	34051110	0.65	0.23
SRR3593722	SRX1803190	SRP075819	SAMN05072542	78870348	0.67	0.27
SRR3593724	SRX1803192	SRP075819	SAMN05072543	73778216	0.7	0.23
SRR3593690	SRX1803158	SRP075819	SAMN05072546	86820312	0.47	0.24
SRR3593689	SRX1803157	SRP075819	SAMN05072547	39227816	0.49	0.25
SRR3593687	SRX1803155	SRP075819	SAMN05072550	53922930	0.44	0.23
SRR3593684	SRX1803152	SRP075819	SAMN05072551	59083376	0.69	0.21
SRR3593733	SRX1803201	SRP075819	SAMN05072553	61491696	0.78	0.21
SRR3593720	SRX1803188	SRP075819	SAMN05072554	82546858	0.71	0.26
SRR3593699	SRX1803167	SRP075819	SAMN05072555	71511350	0.65	0.27
SRR3593693	SRX1803161	SRP075819	SAMN05072556	13429942	0.62	0.22
SRR3593734	SRX1803202	SRP075819	SAMN05072559	15895686	0.64	0.2
SRR3593735	SRX1803203	SRP075819	SAMN05072560	58779554	0.79	0.21
SRR3593719	SRX1803187	SRP075819	SAMN05072561	73121804	0.72	0.25
SRR3593716	SRX1803184	SRP075819	SAMN05072562	59464832	0.64	0.24
SRR3593700	SRX1803168	SRP075819	SAMN05072563	55728968	0.55	0.29
SRR3593703	SRX1803171	SRP075819	SAMN05072564	72943022	0.65	0.26
SRR3593715	SRX1803183	SRP075819	SAMN05072565	19962026	0.66	0.21
SRR3593682	SRX1803150	SRP075819	SAMN05072566	14829678	0.72	0.2
SRR3593732	SRX1803200	SRP075819	SAMN05072569	55593100	0.7	0.22
SRR3593736	SRX1803204	SRP075819	SAMN05072570	80613450	0.68	0.21
SRR3593718	SRX1803186	SRP075819	SAMN05072571	75757550	0.66	0.23
SRR3593717	SRX1803185	SRP075819	SAMN05072572	96496096	0.8	0.25
SRR3593701	SRX1803169	SRP075819	SAMN05072573	71594264	0.71	0.24
SRR3593702	SRX1803170	SRP075819	SAMN05072574	88171966	0.73	0.26
SRR3593704	SRX1803172	SRP075819	SAMN05072575	19476676	0.75	0.21
SRR3593681	SRX1803149	SRP075819	SAMN05072576	17742378	0.7	0.22
SRR3593713	SRX1803181	SRP075819	SAMN05072577	90842680	0.62	0.27
SRR3593729	SRX1803197	SRP075819	SAMN05072578	105996934	0.68	0.24
SRR3593695	SRX1803163	SRP075819	SAMN05072579	98862710	0.56	0.26
SRR3593707	SRX1803175	SRP075819	SAMN05072580	82190976	0.55	0.28
SRR3593740	SRX1803208	SRP075819	SAMN05072581	68049006	0.58	0.23
SRR3593712	SRX1803180	SRP075819	SAMN05072582	77388244	0.64	0.27
SRR3593710	SRX1803178	SRP075819	SAMN05072583	71870742	0.67	0.28
SRR3593727	SRX1803195	SRP075819	SAMN05072584	73983190	0.68	0.24
SRR3593731	SRX1803199	SRP075819	SAMN05072585	53105426	0.66	0.24
SRR3593696	SRX1803164	SRP075819	SAMN05072586	77580598	0.52	0.25
SRR3593697	SRX1803165	SRP075819	SAMN05072587	105192670	0.55	0.25
SRR3593709	SRX1803177	SRP075819	SAMN05072588	69254180	0.54	0.26
SRR3593706	SRX1803174	SRP075819	SAMN05072589	78786302	0.62	0.24
SRR3593739	SRX1803207	SRP075819	SAMN05072590	44533870	0.61	0.23
SRR3593726	SRX1803194	SRP075819	SAMN05072591	61484048	0.57	0.21
SRR3593714	SRX1803182	SRP075819	SAMN05072592	86296438	0.56	0.28
SRR3593711	SRX1803179	SRP075819	SAMN05072593	81763736	0.69	0.25
SRR3593728	SRX1803196	SRP075819	SAMN05072594	77538118	0.6	0.24
SRR3593730	SRX1803198	SRP075819	SAMN05072595	62416656	0.67	0.23
SRR3593694	SRX1803162	SRP075819	SAMN05072596	57819366	0.5	0.25
SRR3593698	SRX1803166	SRP075819	SAMN05072597	59207280	0.48	0.22
SRR3593708	SRX1803176	SRP075819	SAMN05072598	91293082	0.59	0.25
SRR3593705	SRX1803173	SRP075819	SAMN05072599	89990182	0.62	0.24
SRR3593738	SRX1803206	SRP075819	SAMN05072600	52435730	0.49	0.21
SRR3593737	SRX1803205	SRP075819	SAMN05072601	60880586	0.58	0.19
SRR3993897	SRX1994978	SRP080802	SAMN05505094	38638147	0.65	0.14
SRR3993896	SRX1994977	SRP080802	SAMN05505095	31499845	0.7	0.14
SRR3993912	SRX1994993	SRP080802	SAMN05505096	32902957	0.87	0.21
SRR3993911	SRX1994992	SRP080802	SAMN05505097	41159868	0.85	0.18
SRR3993910	SRX1994991	SRP080802	SAMN05505098	38255443	0.87	0.2
SRR3993909	SRX1994990	SRP080802	SAMN05505099	29233761	0.84	0.17
SRR3993908	SRX1994989	SRP080802	SAMN05505100	42231003	0.83	0.15
SRR3993907	SRX1994988	SRP080802	SAMN05505101	42936625	0.83	0.16
SRR3993906	SRX1994987	SRP080802	SAMN05505102	41712358	0.83	0.15
SRR3993905	SRX1994986	SRP080802	SAMN05505103	34775422	0.84	0.15
SRR3993904	SRX1994985	SRP080802	SAMN05505104	25237995	0.84	0.15
SRR3993903	SRX1994984	SRP080802	SAMN05505105	26342168	0.78	0.15
SRR3993902	SRX1994983	SRP080802	SAMN05505106	28412102	0.78	0.17
SRR3993901	SRX1994982	SRP080802	SAMN05505107	29252113	0.77	0.16
SRR3993900	SRX1994981	SRP080802	SAMN05505108	45337987	0.31	0.15
SRR3993899	SRX1994980	SRP080802	SAMN05505109	28667693	0.83	0.13
SRR3993898	SRX1994979	SRP080802	SAMN05505110	14068719	0.62	0.15
SRR6396171	SRX3489477	SRP127233	SAMN08213282	35843778	0.87	0.14
SRR6396170	SRX3489476	SRP127233	SAMN08213283	53191939	0.88	0.14
SRR6396169	SRX3489475	SRP127233	SAMN08213284	55945455	0.85	0.15
SRR6396164	SRX3489470	SRP127233	SAMN08213285	50350891	0.86	0.14
SRR6396163	SRX3489469	SRP127233	SAMN08213286	44086055	0.85	0.14
SRR6396162	SRX3489468	SRP127233	SAMN08213287	60358618	0.81	0.14
SRR6396161	SRX3489467	SRP127233	SAMN08213288	65821784	0.77	0.14
SRR6396160	SRX3489466	SRP127233	SAMN08213289	46268751	0.84	0.14
SRR6396159	SRX3489465	SRP127233	SAMN08213290	41988084	0.84	0.15
SRR6396148	SRX3489454	SRP127233	SAMN08213291	65700032	0.85	0.14
SRR6396153	SRX3489459	SRP127233	SAMN08213293	45280778	0.86	0.14
SRR6396152	SRX3489458	SRP127233	SAMN08213294	61558032	0.85	0.14
SRR6396151	SRX3489457	SRP127233	SAMN08213295	51506213	0.86	0.14
SRR6396150	SRX3489456	SRP127233	SAMN08213296	50513660	0.87	0.14
SRR6396149	SRX3489455	SRP127233	SAMN08213297	6365423	0.85	0.14
SRR6396157	SRX3489463	SRP127233	SAMN08213298	62657024	0.86	0.14
SRR6396156	SRX3489462	SRP127233	SAMN08213299	60029935	0.86	0.14
SRR6396155	SRX3489461	SRP127233	SAMN08213300	56540523	0.86	0.14
SRR6396154	SRX3489460	SRP127233	SAMN08213301	34046260	0.8	0.13
SRR6396158	SRX3489464	SRP127233	SAMN08213302	55921758	0.87	0.14
SRR6396173	SRX3489479	SRP127233	SAMN08213321	75082495	0.87	0.14
SRR6396176	SRX3489482	SRP127233	SAMN08213326	39366141	0.85	0.14
SRR6396175	SRX3489481	SRP127233	SAMN08213327	53085072	0.87	0.14
SRR6396174	SRX3489480	SRP127233	SAMN08213328	77684571	0.77	0.14
SRR6396168	SRX3489474	SRP127233	SAMN08213329	61648903	0.86	0.14
SRR6396167	SRX3489473	SRP127233	SAMN08213330	52312752	0.84	0.15
SRR6396166	SRX3489472	SRP127233	SAMN08213331	52251078	0.79	0.14
SRR6396165	SRX3489471	SRP127233	SAMN08213332	64454403	0.85	0.13
SRR6396172	SRX3489478	SRP127233	SAMN08213333	41055120	0.85	0.14
SRR7359811	SRX4232787	SRP150794	SAMN09445556	29273151	0.82	0.1
SRR7359810	SRX4232786	SRP150794	SAMN09445557	31446968	0.86	0.11
SRR7359809	SRX4232785	SRP150794	SAMN09445558	34321225	0.87	0.09
SRR7359808	SRX4232784	SRP150794	SAMN09445559	31647944	0.88	0.1
SRR7904062	SRX4740538	SRP162630	SAMN10131467	44335432	0.82	0.15
SRR7904061	SRX4740537	SRP162630	SAMN10131468	36672846	0.76	0.14
SRR7904060	SRX4740536	SRP162630	SAMN10131469	54267988	0.85	0.17
SRR7904059	SRX4740535	SRP162630	SAMN10131470	52298236	0.85	0.17
SRR7904058	SRX4740534	SRP162630	SAMN10131471	55039387	0.86	0.19
SRR7904057	SRX4740533	SRP162630	SAMN10131472	49646990	0.89	0.18
SRR7904056	SRX4740532	SRP162630	SAMN10131473	40679133	0.83	0.17
SRR7904055	SRX4740531	SRP162630	SAMN10131477	39669085	0.81	0.16
SRR7904054	SRX4740530	SRP162630	SAMN10131478	43014402	0.86	0.19
SRR7904053	SRX4740529	SRP162630	SAMN10131479	43150576	0.87	0.18
SRR7904052	SRX4740528	SRP162630	SAMN10131480	42073904	0.84	0.18
SRR7904051	SRX4740527	SRP162630	SAMN10131481	48605152	0.88	0.18
SRR12991067	SRX9442608	SRP291276	SAMN16674843	40359822	0.75	0.14
SRR12991066	SRX9442609	SRP291276	SAMN16674844	37477152	0.73	0.14
SRR12991077	SRX9442597	SRP291276	SAMN16674845	30013238	0.77	0.15
SRR12991068	SRX9442606	SRP291276	SAMN16674846	29281310	0.74	0.14
SRR12991065	SRX9442607	SRP291276	SAMN16674847	32091860	0.76	0.14
SRR12991064	SRX9442611	SRP291276	SAMN16674848	36169046	0.84	0.15
SRR12991063	SRX9442612	SRP291276	SAMN16674849	33745802	0.73	0.14
SRR12991062	SRX9442613	SRP291276	SAMN16674850	33260276	0.81	0.15
SRR12991061	SRX9442614	SRP291276	SAMN16674851	37746966	0.77	0.15
SRR12991059	SRX9442615	SRP291276	SAMN16674852	37832946	0.78	0.15
SRR12991060	SRX9442610	SRP291276	SAMN16674853	29098562	0.75	0.15
SRR12991086	SRX9442588	SRP291276	SAMN16674854	33598252	0.75	0.14
SRR12991085	SRX9442589	SRP291276	SAMN16674855	35089932	0.82	0.15
SRR12991084	SRX9442590	SRP291276	SAMN16674856	37711314	0.78	0.16
SRR12991083	SRX9442591	SRP291276	SAMN16674857	30099312	0.84	0.16
SRR12991082	SRX9442592	SRP291276	SAMN16674858	26706008	0.82	0.15
SRR12991081	SRX9442593	SRP291276	SAMN16674859	30856814	0.82	0.16
SRR12991080	SRX9442594	SRP291276	SAMN16674860	30038436	0.85	0.16
SRR12991079	SRX9442595	SRP291276	SAMN16674861	32807314	0.84	0.15
SRR12991078	SRX9442596	SRP291276	SAMN16674862	30664746	0.81	0.15
SRR12991076	SRX9442598	SRP291276	SAMN16674863	33125086	0.84	0.16
SRR12991075	SRX9442599	SRP291276	SAMN16674864	29459422	0.81	0.16
SRR12991074	SRX9442600	SRP291276	SAMN16674865	29495486	0.79	0.15
SRR12991073	SRX9442601	SRP291276	SAMN16674866	32118120	0.77	0.16
SRR12991072	SRX9442602	SRP291276	SAMN16674867	41646296	0.75	0.16
SRR12991071	SRX9442603	SRP291276	SAMN16674868	36878680	0.78	0.15
SRR12991070	SRX9442604	SRP291276	SAMN16674869	33341378	0.82	0.16
SRR12991069	SRX9442605	SRP291276	SAMN16674870	30760036	0.79	0.16
