# Supplementary material for: Deep Conservation and Unexpected Evolutionary History of Neighboring lncRNAs MALAT1 and NEAT1
Source: J Mol Evol. 2024 Jan 8;92(1):30–41. doi: 10.1007/s00239-023-10151-y (PMC10869381; doi:10.1007/s00239-023-10151-y)
Supplement: Supplementary file 3 — Supplementary Data 3 SRA Accessions of RNA-seq data that contributed to coverage data in Supplementary Fig. 1 Supplementary file3 (ZIP 608 KB) [file 239_2023_10151_MOESM3_ESM.zip › SRA accessions Amblyraja radiata.xlsx]

## Sheet: Sample
Sample Id	Publication	Track name	Number of reads	Percent aligned reads	Percent of aligned reads with introns	Number of introns
All	NA	Aggregate of all aligned samples	2,271,545,050	0.75	0.17	303.365
SAMN00188953	2.21742e+07	Leucoraja erinacea pooled Stage 20-29 embryos (Leucoraja erinacea, SAMN00188953)	49,509,611	0.76	0.17	178.576
SAMN03799034	NA	29, fin (Leucoraja erinacea, SAMN03799034)	20,514,852	0.82	0.17	149.992
SAMN03799035	NA	29, fin (Leucoraja erinacea, SAMN03799035)	23,354,804	0.83	0.18	153.012
SAMN03799037	NA	29, fin (Leucoraja erinacea, SAMN03799037)	20,484,563	0.83	0.17	149.426
SAMN03799038	NA	29, fin (Leucoraja erinacea, SAMN03799038)	19,915,444	0.83	0.17	151.385
SAMN03799039	NA	29, fin (Leucoraja erinacea, SAMN03799039)	24,126,652	0.83	0.18	155.429
SAMN03799040	NA	29, fin (Leucoraja erinacea, SAMN03799040)	18,300,189	0.83	0.18	147.605
SAMN03799041	NA	30, fin (Leucoraja erinacea, SAMN03799041)	21,107,162	0.84	0.18	148.915
SAMN03799042	NA	30, fin (Leucoraja erinacea, SAMN03799042)	26,845,559	0.82	0.17	148.1
SAMN03799043	NA	30, fin (Leucoraja erinacea, SAMN03799043)	18,829,104	0.84	0.19	142.689
SAMN03799044	NA	30, fin (Leucoraja erinacea, SAMN03799044)	21,664,064	0.84	0.18	151.5
SAMN03799045	NA	30, fin (Leucoraja erinacea, SAMN03799045)	20,800,217	0.81	0.18	145.676
SAMN03799046	NA	30, fin (Leucoraja erinacea, SAMN03799046)	18,133,338	0.83	0.18	144.305
SAMN03799047	NA	31, fin (Leucoraja erinacea, SAMN03799047)	21,399,602	0.83	0.16	153.839
SAMN03799048	NA	31, fin (Leucoraja erinacea, SAMN03799048)	24,722,628	0.83	0.13	152.209
SAMN03799049	NA	31, fin (Leucoraja erinacea, SAMN03799049)	24,148,534	0.84	0.16	152.235
SAMN03799050	NA	31, fin (Leucoraja erinacea, SAMN03799050)	28,626,561	0.82	0.09	147.788
SAMN03799051	NA	31, fin (Leucoraja erinacea, SAMN03799051)	23,581,573	0.89	0.04	119.898
SAMN03799052	NA	31, fin (Leucoraja erinacea, SAMN03799052)	25,964,816	0.83	0.12	152.826
SAMN03799053	NA	31, fin (Leucoraja erinacea, SAMN03799053)	19,177,884	0.91	0.04	114.271
SAMN03799054	NA	31, fin (Leucoraja erinacea, SAMN03799054)	27,231,408	0.83	0.11	155.429
SAMN03799055	NA	31, head (Leucoraja erinacea, SAMN03799055)	25,546,996	0.82	0.11	150.661
SAMN03799056	NA	31, head (Leucoraja erinacea, SAMN03799056)	19,591,833	0.86	0.09	134.398
SAMN03799057	NA	31, head (Leucoraja erinacea, SAMN03799057)	20,089,639	0.83	0.15	133.046
SAMN04910081	NA	Liver and white muscle (Leucoraja ocellata, pooled male and female, SAMN04910081)	695.48	0.78	0.38	70.614
SAMN04910082	NA	Liver and white muscle (Leucoraja ocellata, pooled male and female, SAMN04910082)	506.985	0.77	0.4	67.125
SAMN06146201	NA	developing tissue from jaw/mandible (Raja clavata, SAMN06146201)	459,801,356	0.69	0.08	175.766
SAMN06227241	28264196	Liver (Leucoraja erinacea, SAMN06227241)	43,370,016	0.73	0.45	145.816
SAMN06227242	28264196	Body skin (Leucoraja erinacea, SAMN06227242)	45,022,602	0.79	0.4	163.296
SAMN06227243	28264196	Ampullary canals (Leucoraja erinacea, SAMN06227243)	56,767,270	0.76	0.45	168.237
SAMN06227244	28264196	Ampullary receptor cells (Leucoraja erinacea, SAMN06227244)	50,007,432	0.78	0.37	175.77
SAMN07814750	29425489	Spinal cord, Tail spinal cord cells, (Leucoraja erinacea, stage 30-31, SAMN07814750)	69,936,638	0.72	0	20.627
SAMN07814751	29425489	Spinal cord, Tail spinal cord cells, (Leucoraja erinacea, stage 30-31, SAMN07814751)	56,862,918	0.77	0	38.709
SAMN07814752	29425489	Spinal cord, Tail spinal cord cells, (Leucoraja erinacea, stage 30-31, SAMN07814752)	66,746,590	0.71	0.01	53.191
SAMN07814753	29425489	Spinal cord, Pectoral fin motor neurons, (Leucoraja erinacea, stage 30-31, SAMN07814753)	57,423,726	0.81	0.01	29.016
SAMN07814754	29425489	Spinal cord, Pectoral fin motor neurons, (Leucoraja erinacea, stage 30-31, SAMN07814754)	61,949,234	0.8	0.01	30.23
SAMN07814755	29425489	Spinal cord, Pectoral fin motor neurons, (Leucoraja erinacea, stage 30-31, SAMN07814755)	56,664,684	0.81	0.01	37.831
SAMN08724733	NA	corresponding to stage 31 of Scyliorhinus canicula, embryo caudal (Okamejei kenojei, SAMN08724733)	221,531,328	0.72	0.26	226.519
SAMN08724734	NA	corresponding to stage 31 of Scyliorhinus canicula, embryo cloaca (Okamejei kenojei,, SAMN08724734)	106,479,858	0.71	0.28	213.095
SAMN08724736	NA	corresponding to stage 31 of Scyliorhinus canicula, embryo trunk (Okamejei kenojei, SAMN08724736)	128,759,128	0.71	0.24	220.414
SAMN08724738	NA	corresponding to stage 31 of Scyliorhinus canicula, embryo head (Okamejei kenojei, SAMN08724738)	118,700,098	0.72	0.24	212.82
SAMN10275099	NA	post-synarcual (Leucoraja erinacea, SAMN10275099)	23,389,754	0.76	0.3	139.722
SAMN10275100	NA	synarcual (Leucoraja erinacea, SAMN10275100)	22,318,548	0.78	0.28	149.664
SAMN10275101	NA	post-synarcual (Leucoraja erinacea, SAMN10275101)	24,288,508	0.79	0.24	161.622
SAMN10275102	NA	synarcual (Leucoraja erinacea, SAMN10275102)	19,222,340	0.8	0.24	155.404
SAMN12091410	NA	Ampullae of Lorenzini (Leucoraja erinacea, Adult, female, SAMN12091410)	17,433,524	0.66	0.19	115.288

## Sheet: Run
Run	Experiment	Project	Sample	Number of reads	Percent aligned reads	Percent of aligned reads with introns
SRR088619	SRX036536	SRP004911	SAMN00188953	24,553,289	0.76	0.17
SRR088620	SRX036536	SRP004911	SAMN00188953	24,956,322	0.76	0.17
SRR2097061	SRX1092112	SRP060683	SAMN03799034	20,514,852	0.82	0.17
SRR2097062	SRX1092113	SRP060683	SAMN03799035	23,354,804	0.83	0.18
SRR2097073	SRX1092124	SRP060683	SAMN03799037	20,484,563	0.83	0.17
SRR2097077	SRX1092128	SRP060683	SAMN03799038	19,915,444	0.83	0.17
SRR2097078	SRX1092129	SRP060683	SAMN03799039	24,126,652	0.83	0.18
SRR2097079	SRX1092130	SRP060683	SAMN03799040	18,300,189	0.83	0.18
SRR2097080	SRX1092131	SRP060683	SAMN03799041	21,107,162	0.84	0.18
SRR2097081	SRX1092132	SRP060683	SAMN03799042	26,845,559	0.82	0.17
SRR2097082	SRX1092133	SRP060683	SAMN03799043	18,829,104	0.84	0.19
SRR2097083	SRX1092134	SRP060683	SAMN03799044	21,664,064	0.84	0.18
SRR2097063	SRX1092114	SRP060683	SAMN03799045	20,800,217	0.81	0.18
SRR2097064	SRX1092115	SRP060683	SAMN03799046	18,133,338	0.83	0.18
SRR2097065	SRX1092116	SRP060683	SAMN03799047	21,399,602	0.83	0.16
SRR2097066	SRX1092117	SRP060683	SAMN03799048	24,722,628	0.83	0.13
SRR2097067	SRX1092118	SRP060683	SAMN03799049	24,148,534	0.84	0.16
SRR2097068	SRX1092119	SRP060683	SAMN03799050	28,626,561	0.82	0.09
SRR2097069	SRX1092120	SRP060683	SAMN03799051	23,581,573	0.89	0.04
SRR2097070	SRX1092121	SRP060683	SAMN03799052	25,964,816	0.83	0.12
SRR2097071	SRX1092122	SRP060683	SAMN03799053	19,177,884	0.91	0.04
SRR2097072	SRX1092123	SRP060683	SAMN03799054	27,231,408	0.83	0.11
SRR2097074	SRX1092125	SRP060683	SAMN03799055	25,546,996	0.82	0.11
SRR2097075	SRX1092126	SRP060683	SAMN03799056	19,591,833	0.86	0.09
SRR2097076	SRX1092127	SRP060683	SAMN03799057	20,089,639	0.83	0.15
SRR4078106	SRX2059328	SRP083109	SAMN04910081	695.48	0.78	0.38
SRR4078105	SRX2059327	SRP083109	SAMN04910082	506.985	0.77	0.4
SRR5114772	SRX2426783	SRP095206	SAMN06146201	459,801,356	0.69	0.08
SRR5172152	SRX2488466	SRP096704	SAMN06227241	43,370,016	0.73	0.45
SRR5172151	SRX2488465	SRP096704	SAMN06227242	45,022,602	0.79	0.4
SRR5172150	SRX2488464	SRP096704	SAMN06227243	56,767,270	0.76	0.45
SRR5172149	SRX2488463	SRP096704	SAMN06227244	50,007,432	0.78	0.37
SRR6189926	SRX3299954	SRP120492	SAMN07814750	69,936,638	0.72	0
SRR6189925	SRX3299953	SRP120492	SAMN07814751	56,862,918	0.77	0
SRR6189924	SRX3299952	SRP120492	SAMN07814752	66,746,590	0.71	0.01
SRR6189923	SRX3299951	SRP120492	SAMN07814753	57,423,726	0.81	0.01
SRR6189922	SRX3299950	SRP120492	SAMN07814754	61,949,234	0.8	0.01
SRR6189921	SRX3299949	SRP120492	SAMN07814755	56,664,684	0.81	0.01
SRR6866830	SRX3821451	SRP136043	SAMN08724733	58,409,118	0.73	0.22
SRR6866827	SRX3821454	SRP136043	SAMN08724733	163,122,210	0.72	0.28
SRR6866826	SRX3821455	SRP136043	SAMN08724734	106,479,858	0.71	0.28
SRR6866829	SRX3821452	SRP136043	SAMN08724736	56,847,052	0.72	0.21
SRR6866825	SRX3821456	SRP136043	SAMN08724736	71,912,076	0.69	0.27
SRR6866828	SRX3821453	SRP136043	SAMN08724738	74,021,240	0.73	0.21
SRR6866824	SRX3821457	SRP136043	SAMN08724738	44,678,858	0.7	0.28
SRR8090271	SRX4917143	SRP166413	SAMN10275099	23,389,754	0.76	0.3
SRR8090270	SRX4917142	SRP166413	SAMN10275100	22,318,548	0.78	0.28
SRR8090269	SRX4917141	SRP166413	SAMN10275101	24,288,508	0.79	0.24
SRR8090268	SRX4917139	SRP166413	SAMN10275102	19,222,340	0.8	0.24
SRR9592747	SRX6358492	SRP211883	SAMN12091410	17,433,524	0.66	0.19
