# Supplementary material for: Deep Conservation and Unexpected Evolutionary History of Neighboring lncRNAs MALAT1 and NEAT1
Source: J Mol Evol. 2024 Jan 8;92(1):30–41. doi: 10.1007/s00239-023-10151-y (PMC10869381; doi:10.1007/s00239-023-10151-y)
Supplement: Supplementary file 3 — Supplementary Data 3 SRA Accessions of RNA-seq data that contributed to coverage data in Supplementary Fig. 1 Supplementary file3 (ZIP 608 KB) [file 239_2023_10151_MOESM3_ESM.zip › SRA accessions Anolis carolinensis.xlsx]

## Sheet: Sample
Sample Id	Track name	Number of reads	Percent aligned reads	Percent spliced reads	Number of introns
All	Aggregate of all aligned samples	4,235,015,694	0.53	0.06	258.889
SAMN00765432	whole embryo (Anolis carolinensis, SAMN00765432)	110,096,358	0.62	0.05	124.414
SAMN00765433	whole embryo (Anolis carolinensis, SAMN00765433)	105,096,048	0.65	0.07	125.017
SAMN00765497	dewlap (Anolis carolinensis, female, SAMN00765497)	63,570,356	0.87	0.22	179.364
SAMN00765498	heart (Anolis carolinensis, SAMN00765498)	68,137,668	0.83	0.15	159.526
SAMN00765499	ovary (Anolis carolinensis, female, SAMN00765499)	70,279,294	0.86	0.22	177.896
SAMN00765500	brain (Anolis carolinensis, female, SAMN00765500)	65,037,954	0.84	0.13	169.888
SAMN00767849	skeletal muscle (Anolis carolinensis, SAMN00767849)	85,414,954	0.85	0.25	135.121
SAMN00767850	liver (Anolis carolinensis, SAMN00767850)	101,564,700	0.88	0.14	143.966
SAMN00767851	lung (Anolis carolinensis, SAMN00767851)	97,446,098	0.85	0.07	160.066
SAMN00771449	whole embryo (Anolis carolinensis, SAMN00771449)	119,362,854	0.7	0.12	166.464
SAMN00791550	adrenal gland (Anolis carolinensis, SAMN00791550)	111,717,672	0.7	0.09	136.18
SAMN01758122	brain (Anolis carolinensis, adult, mixed, SAMN01758122)	183,282,934	0.56	0.07	156.348
SAMN01758123	kidney (Anolis carolinensis, adult, mixed, SAMN01758123)	87,717,228	0.39	0.05	111.897
SAMN01758124	heart (Anolis carolinensis, adult, mixed, SAMN01758124)	173,058,272	0.42	0.06	127.276
SAMN01758125	skeletal muscle (Anolis carolinensis, adult, mixed, SAMN01758125)	162,803,508	0.47	0.11	117.106
SAMN02898329	regenerating tail section S1 (Anolis carolinensis, adult, female, SAMN02898329)	64,453,180	0.62	0.01	100.504
SAMN02898330	regenerating tail section S2 (Anolis carolinensis, adult, female, SAMN02898330)	36,295,644	0.66	0.01	89.95
SAMN02898332	regenerating tail section S4 (Anolis carolinensis, adult, female, SAMN02898332)	44,873,374	0.67	0.01	93.598
SAMN02898333	regenerating tail section S5 (Anolis carolinensis, adult, female, SAMN02898333)	62,040,816	0.69	0.01	103.316
SAMN02898334	regenerating tail section S1 (Anolis carolinensis, adult, female, SAMN02898334)	59,450,814	0.71	0.01	94.896
SAMN02898339	regenerating tail section S1 (Anolis carolinensis, adult, female, SAMN02898339)	163,676,668	0.61	0.03	127.803
SAMN02898340	regenerating tail section S2 (Anolis carolinensis, adult, female, SAMN02898340)	222,617,956	0.65	0.03	141.008
SAMN02898341	regenerating tail section S3 (Anolis carolinensis, adult, female, SAMN02898341)	125,230,886	0.64	0.04	132.049
SAMN02898342	regenerating tail section S4 (Anolis carolinensis, adult, female, SAMN02898342)	136,591,950	0.6	0.03	124.436
SAMN02898343	regenerating tail section S5 (Anolis carolinensis, adult, female, SAMN02898343)	108,230,658	0.61	0.04	116.125
SAMN02898344	satellite cell isolate MSC from skeletal muscle (Anolis carolinensis, adult, mixed, SAMN02898344)	158,204,790	0.7	0.1	115.578
SAMN02898345	satellite cell isolate SC3 from skeletal muscle (Anolis carolinensis, adult, mixed, SAMN02898345)	113,469,958	0.68	0.02	114.807
SAMN02898346	satellite cell isolate SC4 from skeletal muscle (Anolis carolinensis, adult, mixed, SAMN02898346)	103,300,248	0.7	0.03	116.651
SAMN02988828	hindlimb bud (Anolis carolinensis, SAMN02988828)	38,034,879	0.78	0.06	113.929
SAMN02988829	hindlimb bud (Anolis carolinensis, SAMN02988829)	35,541,544	0.78	0.06	114.538
SAMN02988830	hindlimb bud (Anolis carolinensis, SAMN02988830)	31,047,505	0.79	0.05	109.029
SAMN02988831	hindlimb bud (Anolis carolinensis, SAMN02988831)	54,653,602	0.78	0.05	114.126
SAMN02988832	hemipenis (Anolis carolinensis, SAMN02988832)	29,883,126	0.77	0.05	104.94
SAMN02988833	hemipenis (Anolis carolinensis, SAMN02988833)	45,163,590	0.74	0.05	117.834
SAMN02988834	hemipenis (Anolis carolinensis, SAMN02988834)	21,264,475	0.76	0.06	105.585
SAMN02988835	hemipenis (Anolis carolinensis, SAMN02988835)	31,790,368	0.76	0.05	112.38
SAMN02988836	tailbud (Anolis carolinensis, SAMN02988836)	19,725,421	0.8	0.04	88.004
SAMN02988837	tailbud (Anolis carolinensis, SAMN02988837)	24,396,962	0.78	0.05	97.025
SAMN02988838	forelimb bud (Anolis carolinensis, SAMN02988838)	23,947,799	0.81	0.03	77.569
SAMN02988839	forelimb bud (Anolis carolinensis, SAMN02988839)	20,288,993	0.79	0.05	90.764

## Sheet: Run
Run	Experiment	Project	Sample	Number of reads	Percent aligned reads	Percent spliced reads
SRR389085	SRX111310	SRP009813	SAMN00765432	110,096,358	0.62	0.05
SRR389086	SRX111311	SRP009813	SAMN00765433	105,096,048	0.65	0.07
SRR543711	SRX111451	SRP009831	SAMN00765497	31,562,676	0.86	0.22
SRR543712	SRX111451	SRP009831	SAMN00765497	32,007,680	0.87	0.22
SRR540256	SRX111452	SRP009831	SAMN00765498	33,838,918	0.83	0.15
SRR540257	SRX111452	SRP009831	SAMN00765498	34,298,750	0.84	0.15
SRR543709	SRX111453	SRP009831	SAMN00765499	34,899,922	0.86	0.22
SRR543710	SRX111453	SRP009831	SAMN00765499	35,379,372	0.86	0.22
SRR540258	SRX111454	SRP009831	SAMN00765500	32,740,370	0.84	0.13
SRR543713	SRX111454	SRP009831	SAMN00765500	32,297,584	0.84	0.13
SRR391650	SRX112550	SRP009831	SAMN00767849	28,366,748	0.85	0.25
SRR391652	SRX112550	SRP009831	SAMN00767849	28,180,140	0.85	0.25
SRR391658	SRX112550	SRP009831	SAMN00767849	28,868,066	0.85	0.25
SRR391651	SRX112551	SRP009831	SAMN00767850	33,778,660	0.88	0.14
SRR391653	SRX112551	SRP009831	SAMN00767850	34,304,854	0.88	0.14
SRR391656	SRX112551	SRP009831	SAMN00767850	33,481,186	0.87	0.14
SRR391654	SRX112552	SRP009831	SAMN00767851	32,147,082	0.84	0.07
SRR391655	SRX112552	SRP009831	SAMN00767851	32,383,010	0.85	0.07
SRR391657	SRX112552	SRP009831	SAMN00767851	32,916,006	0.85	0.07
SRR449527	SRX115247	SRP009831	SAMN00771449	3,557,490	0.79	0.14
SRR449528	SRX115247	SRP009831	SAMN00771449	3,595,616	0.77	0.13
SRR495264	SRX146888	SRP009831	SAMN00771449	51,636,126	0.75	0.13
SRR495268	SRX146888	SRP009831	SAMN00771449	52,570,684	0.75	0.13
SRR492481	SRX145078	SRP009831	SAMN00791550	3,890,342	0.77	0.1
SRR492482	SRX145078	SRP009831	SAMN00791550	3,941,356	0.75	0.09
SRR495266	SRX146889	SRP009831	SAMN00791550	47,983,896	0.74	0.1
SRR495267	SRX146889	SRP009831	SAMN00791550	48,797,384	0.74	0.1
SRR579556	SRX191160	SRP015997	SAMN01758122	183,282,934	0.56	0.07
SRR579557	SRX191161	SRP015997	SAMN01758123	87,717,228	0.39	0.05
SRR579558	SRX191162	SRP015997	SAMN01758124	173,058,272	0.42	0.06
SRR579559	SRX191163	SRP015997	SAMN01758125	162,803,508	0.47	0.11
SRR1502174	SRX642046	SRP043692	SAMN02898329	64,453,180	0.62	0.01
SRR1502175	SRX642047	SRP043692	SAMN02898330	36,295,644	0.66	0.01
SRR1502177	SRX642049	SRP043692	SAMN02898332	44,873,374	0.67	0.01
SRR1502178	SRX642050	SRP043692	SAMN02898333	62,040,816	0.69	0.01
SRR1502179	SRX642051	SRP043692	SAMN02898334	59,450,814	0.71	0.01
SRR1502184	SRX642056	SRP043692	SAMN02898339	163,676,668	0.61	0.03
SRR1502185	SRX642057	SRP043692	SAMN02898340	222,617,956	0.65	0.03
SRR1502186	SRX642058	SRP043692	SAMN02898341	125,230,886	0.64	0.04
SRR1502187	SRX642059	SRP043692	SAMN02898342	136,591,950	0.6	0.03
SRR1502188	SRX642060	SRP043692	SAMN02898343	108,230,658	0.61	0.04
SRR1502189	SRX642061	SRP043692	SAMN02898344	158,204,790	0.7	0.1
SRR1502190	SRX642062	SRP043692	SAMN02898345	113,469,958	0.68	0.02
SRR1502191	SRX642063	SRP043692	SAMN02898346	103,300,248	0.7	0.03
SRR1548559	SRX679291	SRP045471	SAMN02988828	38,034,879	0.78	0.06
SRR1548560	SRX679292	SRP045471	SAMN02988829	35,541,544	0.78	0.06
SRR1548561	SRX679293	SRP045471	SAMN02988830	31,047,505	0.79	0.05
SRR1548562	SRX679294	SRP045471	SAMN02988831	54,653,602	0.78	0.05
SRR1548563	SRX679295	SRP045471	SAMN02988832	29,883,126	0.77	0.05
SRR1548564	SRX679296	SRP045471	SAMN02988833	45,163,590	0.74	0.05
SRR1548565	SRX679297	SRP045471	SAMN02988834	21,264,475	0.76	0.06
SRR1548566	SRX679298	SRP045471	SAMN02988835	31,790,368	0.76	0.05
SRR1548567	SRX679299	SRP045471	SAMN02988836	19,725,421	0.8	0.04
SRR1548568	SRX679300	SRP045471	SAMN02988837	24,396,962	0.78	0.05
SRR1548569	SRX679301	SRP045471	SAMN02988838	23,947,799	0.81	0.03
SRR1548570	SRX679302	SRP045471	SAMN02988839	20,288,993	0.79	0.05
