# Supplementary material for: Deep Conservation and Unexpected Evolutionary History of Neighboring lncRNAs MALAT1 and NEAT1
Source: J Mol Evol. 2024 Jan 8;92(1):30–41. doi: 10.1007/s00239-023-10151-y (PMC10869381; doi:10.1007/s00239-023-10151-y)
Supplement: Supplementary file 3 — Supplementary Data 3 SRA Accessions of RNA-seq data that contributed to coverage data in Supplementary Fig. 1 Supplementary file3 (ZIP 608 KB) [file 239_2023_10151_MOESM3_ESM.zip › SRA accessions Bufo bufo.xlsx]

## Sheet: Sample
Sample Id	Track name	Number of reads	Percent aligned reads	Percent of aligned reads with introns	Number of introns
All	Aggregate of all aligned samples	635,304,754	0.83	0.47	399.671
SAMN06558991	liver (Bufo bufo, female, SAMN06558991)	41,673,634	0.85	0.45	191.274
SAMN06559900	adult (Bufo bufo, male, SAMN06559900)	51,356,124	0.84	0.45	205.656
SAMN06560022	liver (Bufo bufo, female, SAMN06560022)	43,220,702	0.86	0.45	190.876
SAMN06560023	liver (Bufo bufo, male, SAMN06560023)	42,927,596	0.86	0.44	191.174
SAMN06562575	skin (Bufo gargarizans, pooled male and female, SAMN06562575)	129,225,182	0.8	0.47	271.611
SAMN11032474	pooled brain, liver, heart, skeletal muscle, and gonad tissues (Bufo tibetanus, SAMN11032474)	42,124,298	0.81	0.52	159.088
SAMN11479950	nuptial pad (Bufo bufo, male, SAMN11479950)	33,699,102	0.85	0.3	161.116
SAMN14734018	muscle, blood (Bufo gargarizans, female, SAMN14734018)	251,078,116	0.82	0.51	327.054

## Sheet: Run
Run	Experiment	Project	Sample	Number of reads	Percent aligned reads	Percent of aligned reads with introns
SRR5344011	SRX2640687	SRP101906	SAMN06558991	41,673,634	0.85	0.45
SRR5344010	SRX2640686	SRP101906	SAMN06559900	51,356,124	0.84	0.45
SRR5344009	SRX2640685	SRP101906	SAMN06560022	43,220,702	0.86	0.45
SRR5344008	SRX2640684	SRP101906	SAMN06560023	42,927,596	0.86	0.44
SRR5344015	SRX2640691	SRP101908	SAMN06562575	129,225,182	0.8	0.47
SRR8648150	SRX5445929	SRP187144	SAMN11032474	42,124,298	0.81	0.52
SRR8954551	SRX5734385	SRP193828	SAMN11479950	33,699,102	0.85	0.3
SRR11637935	SRX8201766	SRP258866	SAMN14734018	39,560,268	0.82	0.47
SRR11637934	SRX8201767	SRP258866	SAMN14734018	45,237,936	0.85	0.57
SRR11637933	SRX8201768	SRP258866	SAMN14734018	42,208,730	0.83	0.56
SRR11637932	SRX8201769	SRP258866	SAMN14734018	38,467,670	0.84	0.48
SRR11637931	SRX8201770	SRP258866	SAMN14734018	43,251,866	0.8	0.48
SRR11637930	SRX8201771	SRP258866	SAMN14734018	42,351,646	0.8	0.48
