# Supplementary material for: Deep Conservation and Unexpected Evolutionary History of Neighboring lncRNAs MALAT1 and NEAT1
Source: J Mol Evol. 2024 Jan 8;92(1):30–41. doi: 10.1007/s00239-023-10151-y (PMC10869381; doi:10.1007/s00239-023-10151-y)
Supplement: Supplementary file 3 — Supplementary Data 3 SRA Accessions of RNA-seq data that contributed to coverage data in Supplementary Fig. 1 Supplementary file3 (ZIP 608 KB) [file 239_2023_10151_MOESM3_ESM.zip › SRA accessions Carcharodon carcharias.xlsx]

## Sheet: Sample
Sample Id	Publication	Track name	Number of reads	Percent aligned reads	Percent of aligned reads with introns	Number of introns
All	NA	Aggregate of all aligned samples	994,475,331	0.63	0.39	268.251
SAMN01915239	NA	heart (Carcharodon carcharias, juvenile, female, SAMN01915239)	79,472,671	0.79	0.19	182.43
SAMN04526268	28132643	heart (Carcharodon carcharias, juvenile, female, SAMN04526268)	136,577,764	0.74	0.26	191.091
SAMN09814228	NA	Muscle/Skin plug (Carcharodon carcharias, male, SAMN09814228)	543,412,176	0.49	0.39	210.736
SAMN09814229	NA	blood (Carcharodon carcharias, male, SAMN09814229)	235,012,720	0.85	0.51	181.652

## Sheet: Run
Run	Experiment	Project	Sample	Number of reads	Percent aligned reads	Percent of aligned reads with introns
SRR684598	SRX228332	SRP016555	SAMN01915239	906.083	0.57	0.4
SRR684727	SRX228421	SRP016555	SAMN01915239	78,566,588	0.8	0.19
SRR3213614	SRX1621008	SRP071340	SAMN04526268	136,577,764	0.74	0.26
SRR7771834	SRX4627241	SRP159201	SAMN09814228	201,947,606	0.65	0.41
SRR7771836	SRX4627243	SRP159201	SAMN09814228	149,880,736	0.42	0.36
SRR7771837	SRX4627244	SRP159201	SAMN09814228	191,583,834	0.39	0.37
SRR7771833	SRX4627240	SRP159201	SAMN09814229	235,012,720	0.85	0.51
