# Supplementary material for: Deep Conservation and Unexpected Evolutionary History of Neighboring lncRNAs MALAT1 and NEAT1
Source: J Mol Evol. 2024 Jan 8;92(1):30–41. doi: 10.1007/s00239-023-10151-y (PMC10869381; doi:10.1007/s00239-023-10151-y)
Supplement: Supplementary file 3 — Supplementary Data 3 SRA Accessions of RNA-seq data that contributed to coverage data in Supplementary Fig. 1 Supplementary file3 (ZIP 608 KB) [file 239_2023_10151_MOESM3_ESM.zip › SRA accessions Danio rerio.xlsx]

## Sheet: Sample
Sample Id	Publication	Track name	Number of reads	Percent aligned reads	Percent of aligned reads with introns	Number of introns
All	NA	Aggregate of all aligned samples	7,507,667,884	0.72	0.21	288.298
SAMEA2168446	NA	Olfactory epithelium (Danio rerio, male, SAMEA2168446)	209,123,790	0.75	0.17	229.421
SAMEA2168447	NA	Olfactory epithelium (Danio rerio, male, SAMEA2168447)	210,991,052	0.75	0.18	238.43
SAMEA2168448	NA	Olfactory epithelium (Danio rerio, male, SAMEA2168448)	227,536,588	0.74	0.15	224.783
SAMEA3505370	NA	Whole embryo (Danio rerio, unknown, SAMEA3505370)	19,720,964	0.83	0.22	179.338
SAMEA3505371	NA	Whole embryo (Danio rerio, unknown, SAMEA3505371)	16,116,492	0.83	0.23	166.1
SAMEA3505372	NA	Whole embryo (Danio rerio, unknown, SAMEA3505372)	18,586,704	0.82	0.23	162.277
SAMEA3505373	NA	Whole embryo (Danio rerio, unknown, SAMEA3505373)	17,497,192	0.83	0.24	162.593
SAMEA3505374	NA	Whole embryo (Danio rerio, unknown, SAMEA3505374)	15,180,436	0.81	0.23	153.132
SAMEA3505375	NA	Whole embryo (Danio rerio, unknown, SAMEA3505375)	16,649,984	0.83	0.23	159.777
SAMEA3505376	NA	Whole embryo (Danio rerio, unknown, SAMEA3505376)	18,183,272	0.77	0.23	164.782
SAMEA3505377	NA	Whole embryo (Danio rerio, unknown, SAMEA3505377)	20,603,996	0.83	0.23	178.429
SAMEA3505378	NA	Whole embryo (Danio rerio, unknown, SAMEA3505378)	19,264,510	0.83	0.24	181.812
SAMEA3505379	NA	Whole embryo (Danio rerio, unknown, SAMEA3505379)	19,220,480	0.83	0.24	167.432
SAMEA3505380	NA	Whole embryo (Danio rerio, unknown, SAMEA3505380)	18,922,008	0.83	0.23	176.637
SAMEA3505381	NA	Whole embryo (Danio rerio, unknown, SAMEA3505381)	21,326,154	0.83	0.23	180.08
SAMEA3505382	NA	Whole embryo (Danio rerio, unknown, SAMEA3505382)	21,269,576	0.83	0.23	180.653
SAMEA3505383	NA	Whole embryo (Danio rerio, unknown, SAMEA3505383)	19,143,848	0.83	0.24	170.491
SAMEA3505384	NA	Whole embryo (Danio rerio, unknown, SAMEA3505384)	17,965,206	0.78	0.24	158.978
SAMEA3505385	NA	Whole embryo (Danio rerio, unknown, SAMEA3505385)	17,717,386	0.81	0.23	160.887
SAMEA3505386	NA	Whole embryo (Danio rerio, unknown, SAMEA3505386)	16,097,486	0.83	0.23	167.335
SAMEA3505387	NA	Whole embryo (Danio rerio, unknown, SAMEA3505387)	17,904,116	0.82	0.24	172.272
SAMEA3505388	NA	Whole embryo (Danio rerio, unknown, SAMEA3505388)	33,815,890	0.82	0.22	193.912
SAMEA3505389	NA	Whole embryo (Danio rerio, unknown, SAMEA3505389)	22,078,442	0.83	0.23	189.726
SAMEA3505390	NA	Whole embryo (Danio rerio, unknown, SAMEA3505390)	21,296,964	0.83	0.23	188.058
SAMEA3505391	NA	Whole embryo (Danio rerio, unknown, SAMEA3505391)	20,725,500	0.83	0.23	186.649
SAMEA3505392	NA	Whole embryo (Danio rerio, unknown, SAMEA3505392)	23,141,300	0.84	0.24	197.408
SAMEA3505393	NA	Whole embryo (Danio rerio, unknown, SAMEA3505393)	23,014,144	0.83	0.23	186.441
SAMEA4476728	NA	Whole embryo (Danio rerio, SAMEA4476728)	32,350,798	0.71	0.19	160.604
SAMEA4476729	NA	Whole embryo (Danio rerio, SAMEA4476729)	26,694,782	0.75	0.2	197.513
SAMEA4476730	NA	Whole embryo (Danio rerio, SAMEA4476730)	36,598,948	0.75	0.2	210.699
SAMEA4476731	NA	Whole embryo (Danio rerio, SAMEA4476731)	33,400,056	0.76	0.2	209.959
SAMEA4476732	NA	Whole embryo (Danio rerio, SAMEA4476732)	32,168,394	0.76	0.21	208.453
SAMEA4476733	NA	Whole embryo (Danio rerio, SAMEA4476733)	31,322,218	0.73	0.19	203.288
SAMEA4476734	NA	Whole embryo (Danio rerio, SAMEA4476734)	31,600,520	0.75	0.21	204.687
SAMEA4476735	NA	Whole embryo (Danio rerio, SAMEA4476735)	35,500,438	0.71	0.22	205.128
SAMEA4476736	NA	Whole embryo (Danio rerio, SAMEA4476736)	31,361,472	0.75	0.2	206.111
SAMEA4476737	NA	Whole embryo (Danio rerio, SAMEA4476737)	38,394,080	0.68	0.18	200.161
SAMEA4476738	NA	Whole embryo (Danio rerio, SAMEA4476738)	33,485,074	0.76	0.2	211.384
SAMEA4476739	NA	Whole embryo (Danio rerio, SAMEA4476739)	37,493,732	0.74	0.21	209.632
SAMEA4476740	NA	Whole embryo (Danio rerio, SAMEA4476740)	36,251,722	0.74	0.2	210.418
SAMEA4476741	NA	Whole embryo (Danio rerio, SAMEA4476741)	33,390,690	0.73	0.2	199.546
SAMEA4476742	NA	Whole embryo (Danio rerio, SAMEA4476742)	33,133,104	0.74	0.2	208.514
SAMEA4476743	NA	Whole embryo (Danio rerio, SAMEA4476743)	38,536,530	0.7	0.19	201.944
SAMEA4476744	NA	Whole embryo (Danio rerio, SAMEA4476744)	33,873,742	0.78	0.22	212.618
SAMEA4476745	NA	Whole embryo (Danio rerio, SAMEA4476745)	34,376,852	0.76	0.2	211.151
SAMEA4476746	NA	Whole embryo (Danio rerio, SAMEA4476746)	35,459,482	0.76	0.21	212.738
SAMEA4476747	NA	Whole embryo (Danio rerio, SAMEA4476747)	37,750,434	0.75	0.21	209.804
SAMEA4476748	NA	Whole embryo (Danio rerio, SAMEA4476748)	36,917,872	0.76	0.21	212.48
SAMEA4476749	NA	Whole embryo (Danio rerio, SAMEA4476749)	37,031,690	0.74	0.2	214.487
SAMEA4476750	NA	Whole embryo (Danio rerio, SAMEA4476750)	34,646,060	0.77	0.22	216.129
SAMEA4476751	NA	Whole embryo (Danio rerio, SAMEA4476751)	34,062,726	0.72	0.2	197.285
SAMEA4476752	NA	Whole embryo (Danio rerio, SAMEA4476752)	35,752,016	0.77	0.21	214.336
SAMEA4476753	NA	Whole embryo (Danio rerio, SAMEA4476753)	34,293,372	0.75	0.21	210.09
SAMEA4476754	NA	Whole embryo (Danio rerio, SAMEA4476754)	33,914,150	0.76	0.21	210.56
SAMEA4476755	NA	Whole embryo (Danio rerio, SAMEA4476755)	39,515,712	0.75	0.2	213.518
SAMEA4476756	NA	Whole embryo (Danio rerio, SAMEA4476756)	38,817,346	0.77	0.22	215.019
SAMEA4476757	NA	Whole embryo (Danio rerio, SAMEA4476757)	38,916,542	0.75	0.2	217.293
SAMEA4476758	NA	Whole embryo (Danio rerio, SAMEA4476758)	37,509,304	0.74	0.2	208.185
SAMEA4476759	NA	Whole embryo (Danio rerio, SAMEA4476759)	35,272,322	0.73	0.2	204.915
SAMEA4476760	NA	Whole embryo (Danio rerio, SAMEA4476760)	36,007,062	0.76	0.21	215.696
SAMEA4476761	NA	Whole embryo (Danio rerio, SAMEA4476761)	33,871,318	0.76	0.21	209.274
SAMEA4476762	NA	Whole embryo (Danio rerio, SAMEA4476762)	35,319,174	0.75	0.2	210.485
SAMEA4476763	NA	Whole embryo (Danio rerio, SAMEA4476763)	36,067,114	0.76	0.21	213.392
SAMEA4476764	NA	Whole embryo (Danio rerio, SAMEA4476764)	39,113,630	0.75	0.2	212.154
SAMEA4476765	NA	Whole embryo (Danio rerio, SAMEA4476765)	35,252,210	0.74	0.2	210.352
SAMEA4476766	NA	Whole embryo (Danio rerio, SAMEA4476766)	35,354,982	0.76	0.21	215.131
SAMEA4476767	NA	Whole embryo (Danio rerio, SAMEA4476767)	37,888,664	0.74	0.21	212.839
SAMEA4476768	NA	Whole embryo (Danio rerio, SAMEA4476768)	35,134,190	0.75	0.21	211.028
SAMEA4476769	NA	Whole embryo (Danio rerio, SAMEA4476769)	34,404,524	0.77	0.22	211.697
SAMEA4476770	NA	Whole embryo (Danio rerio, SAMEA4476770)	39,307,908	0.76	0.21	214.067
SAMEA4476771	NA	Whole embryo (Danio rerio, SAMEA4476771)	37,858,894	0.76	0.21	215.929
SAMEA4476772	NA	Whole embryo (Danio rerio, SAMEA4476772)	36,251,894	0.76	0.21	212.601
SAMEA4476773	NA	Whole embryo (Danio rerio, SAMEA4476773)	35,641,740	0.74	0.21	211.766
SAMEA4476774	NA	Whole embryo (Danio rerio, SAMEA4476774)	38,848,054	0.73	0.19	210.101
SAMEA4476775	NA	Whole embryo (Danio rerio, SAMEA4476775)	37,103,682	0.74	0.2	208.468
SAMEA4476776	NA	Whole embryo (Danio rerio, SAMEA4476776)	33,500,606	0.73	0.2	207.259
SAMEA4476777	NA	Whole embryo (Danio rerio, SAMEA4476777)	35,401,982	0.76	0.21	213.068
SAMEA4476778	NA	Whole embryo (Danio rerio, SAMEA4476778)	34,551,228	0.76	0.21	212.186
SAMEA4476779	NA	Whole embryo (Danio rerio, SAMEA4476779)	35,358,692	0.75	0.2	210.503
SAMEA4476780	NA	Whole embryo (Danio rerio, SAMEA4476780)	33,706,614	0.75	0.21	210.415
SAMEA4476781	NA	Whole embryo (Danio rerio, SAMEA4476781)	35,019,308	0.73	0.21	208.773
SAMEA4476782	NA	Whole embryo (Danio rerio, SAMEA4476782)	37,159,790	0.76	0.21	212.883
SAMEA4476783	NA	Whole embryo (Danio rerio, SAMEA4476783)	37,873,766	0.74	0.2	209.856
SAMEA4476784	NA	Whole embryo (Danio rerio, SAMEA4476784)	36,573,922	0.75	0.2	212.559
SAMEA4476785	NA	Whole embryo (Danio rerio, SAMEA4476785)	34,131,588	0.76	0.2	211.014
SAMEA4476786	NA	Whole embryo (Danio rerio, SAMEA4476786)	33,599,576	0.76	0.21	209.974
SAMEA4476787	NA	Whole embryo (Danio rerio, SAMEA4476787)	34,722,188	0.76	0.21	211.87
SAMEA4476788	NA	Whole embryo (Danio rerio, SAMEA4476788)	38,154,262	0.76	0.21	214.409
SAMEA4476789	NA	Whole embryo (Danio rerio, SAMEA4476789)	36,187,566	0.74	0.2	210.313
SAMEA4476790	NA	Whole embryo (Danio rerio, SAMEA4476790)	41,647,954	0.74	0.2	213.505
SAMEA4476791	NA	Whole embryo (Danio rerio, SAMEA4476791)	34,013,948	0.75	0.21	209.101
SAMEA4476792	NA	Whole embryo (Danio rerio, SAMEA4476792)	39,712,680	0.76	0.21	213.576
SAMEA4476793	NA	Whole embryo (Danio rerio, SAMEA4476793)	36,082,852	0.76	0.21	211.054
SAMEA4476794	NA	Whole embryo (Danio rerio, SAMEA4476794)	38,797,784	0.76	0.21	217.004
SAMEA4476795	NA	Whole embryo (Danio rerio, SAMEA4476795)	36,568,136	0.77	0.21	216.02
SAMEA4476796	NA	Whole embryo (Danio rerio, SAMEA4476796)	39,568,898	0.76	0.21	217.947
SAMEA4476797	NA	Whole embryo (Danio rerio, SAMEA4476797)	32,346,256	0.73	0.21	204.265
SAMEA4476798	NA	Whole embryo (Danio rerio, SAMEA4476798)	36,382,000	0.75	0.21	212.98
SAMEA4476799	NA	Whole embryo (Danio rerio, SAMEA4476799)	33,124,836	0.75	0.21	213.01
SAMEA4476800	NA	Whole embryo (Danio rerio, SAMEA4476800)	41,120,700	0.76	0.21	215.39
SAMEA4476801	NA	Whole embryo (Danio rerio, SAMEA4476801)	32,174,750	0.74	0.2	204.783
SAMEA4476802	NA	Whole embryo (Danio rerio, SAMEA4476802)	33,568,030	0.73	0.2	207.05
SAMEA4476803	NA	Whole embryo (Danio rerio, SAMEA4476803)	37,181,432	0.76	0.21	213.795
SAMEA4476804	NA	Whole embryo (Danio rerio, SAMEA4476804)	41,470,410	0.75	0.21	217.4
SAMEA4476805	NA	Whole embryo (Danio rerio, SAMEA4476805)	35,537,838	0.76	0.21	213.513
SAMEA4476806	NA	Whole embryo (Danio rerio, SAMEA4476806)	38,424,680	0.75	0.2	211.766
SAMEA4476807	NA	Whole embryo (Danio rerio, SAMEA4476807)	35,190,980	0.76	0.2	213.591
SAMEA4476808	NA	Whole embryo (Danio rerio, SAMEA4476808)	43,151,688	0.75	0.2	216.832
SAMEA4476809	NA	Whole embryo (Danio rerio, SAMEA4476809)	36,899,942	0.76	0.2	212.985
SAMEA4476810	NA	Whole embryo (Danio rerio, SAMEA4476810)	39,926,402	0.75	0.21	217.888
SAMEA4476811	NA	Whole embryo (Danio rerio, SAMEA4476811)	40,325,994	0.75	0.2	213.503
SAMEA4476812	NA	Whole embryo (Danio rerio, SAMEA4476812)	40,186,016	0.76	0.21	215.28
SAMEA4476813	NA	Whole embryo (Danio rerio, SAMEA4476813)	37,642,744	0.74	0.21	214.189
SAMEA4476814	NA	Whole embryo (Danio rerio, SAMEA4476814)	36,462,852	0.75	0.2	212.458
SAMEA4476815	NA	Whole embryo (Danio rerio, SAMEA4476815)	37,029,278	0.74	0.2	207.274
SAMEA4476816	NA	Whole embryo (Danio rerio, SAMEA4476816)	47,454,700	0.71	0.19	211.341
SAMEA4476817	NA	Whole embryo (Danio rerio, SAMEA4476817)	33,925,760	0.69	0.18	199.29
SAMEA4476818	NA	Whole embryo (Danio rerio, SAMEA4476818)	35,193,540	0.76	0.21	210.893
SAMEA4476819	NA	Whole embryo (Danio rerio, SAMEA4476819)	36,822,828	0.76	0.2	211.87
SAMEA4476820	NA	Whole embryo (Danio rerio, SAMEA4476820)	39,951,050	0.76	0.21	216.195
SAMEA4476821	NA	Whole embryo (Danio rerio, SAMEA4476821)	37,884,246	0.73	0.21	209.221
SAMEA4476822	NA	Whole embryo (Danio rerio, SAMEA4476822)	37,102,256	0.75	0.2	211.422
SAMEA4476823	NA	Whole embryo (Danio rerio, SAMEA4476823)	43,544,144	0.75	0.2	215.572
SAMEA708828	NA	embryo, 5 dpf (Danio rerio, Mixed, SAMEA708828)	63,759,062	0.73	0.11	210.294
SAMEA708829	NA	whole organism without head or testis (Danio rerio, adult, Male, SAMEA708829)	13,324,570	0.77	0.19	19.856
SAMEA708832	NA	ovary (Danio rerio, adult, Female, SAMEA708832)	15,134,122	0.79	0.32	45.441
SAMEA708835	NA	head (Danio rerio, adult, Male, SAMEA708835)	18,210,696	0.73	0.19	31.092
SAMEA708836	NA	head (Danio rerio, adult, Female, SAMEA708836)	61,408,352	0.73	0.11	208.152
SAMEA898399	NA	embryo, 6 hpf (Danio rerio, mixed, SAMEA898399)	77,769,928	0.74	0.1	133.259
SAMEA898400	NA	embryo, 2 cells (Danio rerio, mixed, SAMEA898400)	51,941,408	0.81	0.2	142.175
SAMEA898401	NA	embryo, 1 dpf (Danio rerio, mixed, SAMEA898401)	80,878,088	0.74	0.15	194.437
SAMEA898403	NA	embryo, 2 dpf (Danio rerio, mixed, SAMEA898403)	69,896,116	0.75	0.16	203.121
SAMEA898404	NA	embryo, 3 dpf (Danio rerio, mixed, SAMEA898404)	70,528,274	0.78	0.18	219.598
SAMEA980815	NA	whole organism (Danio rerio, 5 days, SAMEA980815)	18,416,182	0.61	0.07	14.714
SAMN01765705	NA	pineal gland (Danio rerio, SAMN01765705)	789,819,388	0.74	0.15	261.652
SAMN02259096	NA	Anterior pectoral fin replicate 1 (Danio rerio, 6 Month, Female, SAMN02259096)	43,561,939	0.79	0.12	166.705
SAMN02259097	NA	Anterior pectoral fin replicate 2 (Danio rerio, 6 Month, Female, SAMN02259097)	42,927,925	0.79	0.12	169.371
SAMN02259098	NA	Posterior pectoral fin replicate 1 (Danio rerio, 6 Month, Female, SAMN02259098)	36,782,839	0.81	0.14	164.511
SAMN02259099	NA	Posterior pectoral fin replicate 2 (Danio rerio, 6 Month, Female, SAMN02259099)	42,389,781	0.79	0.13	166.765
SAMN02418766	24486181	liver (Danio rerio, SAMN02418766)	24,762,189	0.65	0.33	125.432
SAMN02418767	24486181	liver (Danio rerio, SAMN02418767)	21,270,619	0.61	0.36	135.418
SAMN02418768	24486181	liver (Danio rerio, SAMN02418768)	20,983,955	0.76	0.37	115.968
SAMN02418769	24486181	liver (Danio rerio, SAMN02418769)	21,320,031	0.75	0.34	124.518
SAMN02951648	NA	brain (Danio rerio, adult, SAMN02951648)	31,325,230	0.75	0.1	166.58
SAMN02951649	NA	liver (Danio rerio, adult, SAMN02951649)	56,885,944	0.79	0.18	83.202
SAMN02951650	NA	heart (Danio rerio, adult, SAMN02951650)	54,074,656	0.62	0.14	125.942
SAMN02951651	NA	blood (Danio rerio, adult, SAMN02951651)	41,609,232	0.69	0.15	135.447
SAMN02951652	NA	muscle (Danio rerio, adult, SAMN02951652)	37,170,068	0.8	0.16	126.255
SAMN06350654	NA	embryo (Danio rerio, SAMN06350654)	41,502,074	0.85	0.52	224.61
SAMN06350655	NA	embryo (Danio rerio, SAMN06350655)	43,791,868	0.84	0.49	221.727
SAMN06350656	NA	heart (Danio rerio, SAMN06350656)	45,432,430	0.76	0.46	190.116
SAMN06350657	NA	heart (Danio rerio, SAMN06350657)	39,577,432	0.78	0.45	204.854
SAMN06645146	NA	embryo (Danio rerio, SAMN06645146)	51,014,804	0.83	0.47	221.414
SAMN06645147	NA	embryo (Danio rerio, SAMN06645147)	56,005,724	0.83	0.47	223.708
SAMN06704625	28411024	pronephros (Danio rerio, SAMN06704625)	283,555,400	0.44	0.32	25.793
SAMN06704626	28411024	pronephros (Danio rerio, SAMN06704626)	330,036,984	0.45	0.31	33.505
SAMN06704628	28411024	pronephros (Danio rerio, SAMN06704628)	56,432,754	0.3	0.19	22.398
SAMN06704629	28411024	pronephros (Danio rerio, SAMN06704629)	52,187,564	0.46	0.29	7.041
SAMN06704630	28411024	pronephros (Danio rerio, SAMN06704630)	40,374,350	0.49	0.28	14.659
SAMN06704631	28411024	pronephros (Danio rerio, SAMN06704631)	52,936,514	0.55	0.31	22.598

## Sheet: Run
Run	Experiment	Project	Sample	Number of reads	Percent aligned reads	Percent of aligned reads with introns
ERR015568	ERX005928	ERP000263	SAMEA708829	13,324,570	0.77	0.19
ERR015566	ERX005931	ERP000263	SAMEA708832	15,134,122	0.79	0.32
ERR015567	ERX005930	ERP000263	SAMEA708835	18,210,696	0.73	0.19
ERR015562	ERX005932	ERP000263	SAMEA898401	17,868,968	0.66	0.1
ERR015563	ERX005934	ERP000263	SAMEA898403	13,030,370	0.66	0.07
ERR015564	ERX005933	ERP000263	SAMEA898404	20,687,048	0.78	0.22
ERR015565	ERX005929	ERP000263	SAMEA980815	18,416,182	0.61	0.07
ERR022482	ERX008919	ERP000400	SAMEA708828	32,679,040	0.73	0.11
ERR022483	ERX008919	ERP000400	SAMEA708828	31,080,022	0.74	0.11
ERR022480	ERX008923	ERP000400	SAMEA708836	30,047,968	0.73	0.11
ERR022481	ERX008923	ERP000400	SAMEA708836	31,360,384	0.73	0.11
ERR022485	ERX008920	ERP000400	SAMEA898399	77,769,928	0.74	0.1
ERR022484	ERX008924	ERP000400	SAMEA898400	51,941,408	0.81	0.2
ERR022486	ERX008922	ERP000400	SAMEA898401	63,009,120	0.77	0.16
ERR022487	ERX008918	ERP000400	SAMEA898403	56,865,746	0.77	0.17
ERR022488	ERX008921	ERP000400	SAMEA898404	49,841,226	0.78	0.17
ERR375744	ERX348121	ERP003756	SAMEA2168446	105,347,758	0.75	0.17
ERR375747	ERX348124	ERP003756	SAMEA2168446	103,776,032	0.75	0.18
ERR375745	ERX348122	ERP003756	SAMEA2168447	106,366,812	0.75	0.18
ERR375748	ERX348125	ERP003756	SAMEA2168447	104,624,240	0.75	0.18
ERR375746	ERX348123	ERP003756	SAMEA2168448	114,550,598	0.74	0.15
ERR375749	ERX348126	ERP003756	SAMEA2168448	112,985,990	0.74	0.15
ERR1205080	ERX1277322	ERP011556	SAMEA3505370	9,864,896	0.83	0.22
ERR1205104	ERX1277346	ERP011556	SAMEA3505370	9,856,068	0.84	0.22
ERR1205081	ERX1277323	ERP011556	SAMEA3505371	8,054,760	0.83	0.23
ERR1205105	ERX1277347	ERP011556	SAMEA3505371	8,061,732	0.83	0.23
ERR1205082	ERX1277324	ERP011556	SAMEA3505372	9,301,730	0.82	0.23
ERR1205106	ERX1277348	ERP011556	SAMEA3505372	9,284,974	0.82	0.23
ERR1205083	ERX1277325	ERP011556	SAMEA3505373	8,741,654	0.83	0.24
ERR1205107	ERX1277349	ERP011556	SAMEA3505373	8,755,538	0.83	0.24
ERR1205084	ERX1277326	ERP011556	SAMEA3505374	7,593,760	0.81	0.23
ERR1205108	ERX1277350	ERP011556	SAMEA3505374	7,586,676	0.81	0.23
ERR1205085	ERX1277327	ERP011556	SAMEA3505375	8,317,684	0.83	0.23
ERR1205109	ERX1277351	ERP011556	SAMEA3505375	8,332,300	0.83	0.23
ERR1205086	ERX1277328	ERP011556	SAMEA3505376	9,073,494	0.77	0.23
ERR1205110	ERX1277352	ERP011556	SAMEA3505376	9,109,778	0.77	0.23
ERR1205087	ERX1277329	ERP011556	SAMEA3505377	10,289,744	0.83	0.23
ERR1205111	ERX1277353	ERP011556	SAMEA3505377	10,314,252	0.83	0.23
ERR1205088	ERX1277330	ERP011556	SAMEA3505378	9,641,020	0.83	0.24
ERR1205112	ERX1277354	ERP011556	SAMEA3505378	9,623,490	0.83	0.24
ERR1205089	ERX1277331	ERP011556	SAMEA3505379	9,608,198	0.83	0.24
ERR1205113	ERX1277355	ERP011556	SAMEA3505379	9,612,282	0.83	0.24
ERR1205090	ERX1277332	ERP011556	SAMEA3505380	9,465,092	0.83	0.23
ERR1205114	ERX1277356	ERP011556	SAMEA3505380	9,456,916	0.83	0.23
ERR1205091	ERX1277333	ERP011556	SAMEA3505381	10,663,274	0.83	0.23
ERR1205115	ERX1277357	ERP011556	SAMEA3505381	10,662,880	0.83	0.23
ERR1205092	ERX1277334	ERP011556	SAMEA3505382	10,628,040	0.83	0.23
ERR1205116	ERX1277358	ERP011556	SAMEA3505382	10,641,536	0.83	0.23
ERR1205093	ERX1277335	ERP011556	SAMEA3505383	9,577,432	0.83	0.24
ERR1205117	ERX1277359	ERP011556	SAMEA3505383	9,566,416	0.83	0.24
ERR1205094	ERX1277336	ERP011556	SAMEA3505384	8,966,882	0.77	0.23
ERR1205118	ERX1277360	ERP011556	SAMEA3505384	8,998,324	0.78	0.24
ERR1205095	ERX1277337	ERP011556	SAMEA3505385	8,864,550	0.81	0.23
ERR1205119	ERX1277361	ERP011556	SAMEA3505385	8,852,836	0.81	0.23
ERR1205096	ERX1277338	ERP011556	SAMEA3505386	8,050,210	0.83	0.23
ERR1205120	ERX1277362	ERP011556	SAMEA3505386	8,047,276	0.83	0.23
ERR1205097	ERX1277339	ERP011556	SAMEA3505387	8,958,976	0.82	0.24
ERR1205121	ERX1277363	ERP011556	SAMEA3505387	8,945,140	0.82	0.24
ERR1205098	ERX1277340	ERP011556	SAMEA3505388	16,906,030	0.82	0.22
ERR1205122	ERX1277364	ERP011556	SAMEA3505388	16,909,860	0.82	0.22
ERR1205099	ERX1277341	ERP011556	SAMEA3505389	11,037,422	0.83	0.23
ERR1205123	ERX1277365	ERP011556	SAMEA3505389	11,041,020	0.83	0.23
ERR1205100	ERX1277342	ERP011556	SAMEA3505390	10,638,406	0.83	0.23
ERR1205124	ERX1277366	ERP011556	SAMEA3505390	10,658,558	0.83	0.23
ERR1205101	ERX1277343	ERP011556	SAMEA3505391	10,372,690	0.83	0.23
ERR1205125	ERX1277367	ERP011556	SAMEA3505391	10,352,810	0.83	0.23
ERR1205102	ERX1277344	ERP011556	SAMEA3505392	11,568,964	0.84	0.24
ERR1205126	ERX1277368	ERP011556	SAMEA3505392	11,572,336	0.84	0.24
ERR1205103	ERX1277345	ERP011556	SAMEA3505393	11,496,350	0.83	0.23
ERR1205127	ERX1277369	ERP011556	SAMEA3505393	11,517,794	0.83	0.23
ERR1857569	ERX1919252	ERP011556	SAMEA4476728	5,455,320	0.71	0.19
ERR1857665	ERX1919348	ERP011556	SAMEA4476728	5,462,046	0.71	0.19
ERR1857761	ERX1919444	ERP011556	SAMEA4476728	5,485,386	0.71	0.19
ERR1857857	ERX1919540	ERP011556	SAMEA4476728	5,519,910	0.71	0.19
ERR1857953	ERX1919636	ERP011556	SAMEA4476728	5,213,508	0.7	0.19
ERR1858049	ERX1919732	ERP011556	SAMEA4476728	5,214,628	0.7	0.19
ERR1857570	ERX1919253	ERP011556	SAMEA4476729	4,516,586	0.75	0.2
ERR1857666	ERX1919349	ERP011556	SAMEA4476729	4,524,228	0.75	0.2
ERR1857762	ERX1919445	ERP011556	SAMEA4476729	4,537,714	0.75	0.2
ERR1857858	ERX1919541	ERP011556	SAMEA4476729	4,556,808	0.75	0.2
ERR1857954	ERX1919637	ERP011556	SAMEA4476729	4,278,736	0.75	0.2
ERR1858050	ERX1919733	ERP011556	SAMEA4476729	4,280,710	0.75	0.2
ERR1857571	ERX1919254	ERP011556	SAMEA4476730	6,141,876	0.75	0.2
ERR1857667	ERX1919350	ERP011556	SAMEA4476730	6,164,240	0.75	0.2
ERR1857763	ERX1919446	ERP011556	SAMEA4476730	6,188,336	0.75	0.2
ERR1857859	ERX1919542	ERP011556	SAMEA4476730	6,224,538	0.75	0.2
ERR1857955	ERX1919638	ERP011556	SAMEA4476730	5,932,148	0.75	0.2
ERR1858051	ERX1919734	ERP011556	SAMEA4476730	5,947,810	0.75	0.2
ERR1857572	ERX1919255	ERP011556	SAMEA4476731	5,650,722	0.76	0.2
ERR1857668	ERX1919351	ERP011556	SAMEA4476731	5,656,198	0.76	0.2
ERR1857764	ERX1919447	ERP011556	SAMEA4476731	5,673,584	0.76	0.2
ERR1857860	ERX1919543	ERP011556	SAMEA4476731	5,705,708	0.76	0.2
ERR1857956	ERX1919639	ERP011556	SAMEA4476731	5,352,482	0.76	0.2
ERR1858052	ERX1919735	ERP011556	SAMEA4476731	5,361,362	0.76	0.2
ERR1857573	ERX1919256	ERP011556	SAMEA4476732	5,508,230	0.76	0.21
ERR1857669	ERX1919352	ERP011556	SAMEA4476732	5,486,832	0.76	0.21
ERR1857765	ERX1919448	ERP011556	SAMEA4476732	5,500,074	0.76	0.21
ERR1857861	ERX1919544	ERP011556	SAMEA4476732	5,509,460	0.76	0.21
ERR1857957	ERX1919640	ERP011556	SAMEA4476732	5,072,988	0.77	0.21
ERR1858053	ERX1919736	ERP011556	SAMEA4476732	5,090,810	0.76	0.21
ERR1857574	ERX1919257	ERP011556	SAMEA4476733	5,329,772	0.73	0.2
ERR1857670	ERX1919353	ERP011556	SAMEA4476733	5,321,520	0.73	0.19
ERR1857766	ERX1919449	ERP011556	SAMEA4476733	5,336,096	0.73	0.19
ERR1857862	ERX1919545	ERP011556	SAMEA4476733	5,347,508	0.73	0.19
ERR1857958	ERX1919641	ERP011556	SAMEA4476733	4,990,848	0.74	0.19
ERR1858054	ERX1919737	ERP011556	SAMEA4476733	4,996,474	0.74	0.19
ERR1857575	ERX1919258	ERP011556	SAMEA4476734	5,320,978	0.75	0.21
ERR1857671	ERX1919354	ERP011556	SAMEA4476734	5,335,562	0.75	0.21
ERR1857767	ERX1919450	ERP011556	SAMEA4476734	5,353,800	0.75	0.21
ERR1857863	ERX1919546	ERP011556	SAMEA4476734	5,388,652	0.75	0.21
ERR1857959	ERX1919642	ERP011556	SAMEA4476734	5,097,398	0.75	0.21
ERR1858055	ERX1919738	ERP011556	SAMEA4476734	5,104,130	0.75	0.21
ERR1857576	ERX1919259	ERP011556	SAMEA4476735	5,995,594	0.71	0.22
ERR1857672	ERX1919355	ERP011556	SAMEA4476735	6,009,838	0.71	0.22
ERR1857768	ERX1919451	ERP011556	SAMEA4476735	6,036,912	0.71	0.22
ERR1857864	ERX1919547	ERP011556	SAMEA4476735	6,060,672	0.71	0.22
ERR1857960	ERX1919643	ERP011556	SAMEA4476735	5,696,108	0.71	0.22
ERR1858056	ERX1919739	ERP011556	SAMEA4476735	5,701,314	0.71	0.22
ERR1857577	ERX1919260	ERP011556	SAMEA4476736	5,323,116	0.75	0.2
ERR1857673	ERX1919356	ERP011556	SAMEA4476736	5,324,706	0.75	0.2
ERR1857769	ERX1919452	ERP011556	SAMEA4476736	5,342,722	0.75	0.2
ERR1857865	ERX1919548	ERP011556	SAMEA4476736	5,357,626	0.75	0.2
ERR1857961	ERX1919644	ERP011556	SAMEA4476736	5,004,610	0.76	0.2
ERR1858057	ERX1919740	ERP011556	SAMEA4476736	5,008,692	0.76	0.2
ERR1857578	ERX1919261	ERP011556	SAMEA4476737	6,484,898	0.68	0.18
ERR1857674	ERX1919357	ERP011556	SAMEA4476737	6,494,774	0.68	0.18
ERR1857770	ERX1919453	ERP011556	SAMEA4476737	6,515,492	0.68	0.18
ERR1857866	ERX1919549	ERP011556	SAMEA4476737	6,550,666	0.68	0.18
ERR1857962	ERX1919645	ERP011556	SAMEA4476737	6,166,078	0.68	0.18
ERR1858058	ERX1919741	ERP011556	SAMEA4476737	6,182,172	0.68	0.18
ERR1857579	ERX1919262	ERP011556	SAMEA4476738	5,654,026	0.76	0.21
ERR1857675	ERX1919358	ERP011556	SAMEA4476738	5,675,776	0.76	0.21
ERR1857771	ERX1919454	ERP011556	SAMEA4476738	5,704,906	0.76	0.21
ERR1857867	ERX1919550	ERP011556	SAMEA4476738	5,719,522	0.76	0.2
ERR1857963	ERX1919646	ERP011556	SAMEA4476738	5,363,340	0.76	0.2
ERR1858059	ERX1919742	ERP011556	SAMEA4476738	5,367,504	0.76	0.2
ERR1857580	ERX1919263	ERP011556	SAMEA4476739	6,356,422	0.74	0.21
ERR1857676	ERX1919359	ERP011556	SAMEA4476739	6,350,446	0.74	0.21
ERR1857772	ERX1919455	ERP011556	SAMEA4476739	6,383,586	0.74	0.21
ERR1857868	ERX1919551	ERP011556	SAMEA4476739	6,402,254	0.74	0.21
ERR1857964	ERX1919647	ERP011556	SAMEA4476739	5,994,482	0.74	0.2
ERR1858060	ERX1919743	ERP011556	SAMEA4476739	6,006,542	0.74	0.21
ERR1857581	ERX1919264	ERP011556	SAMEA4476740	6,170,322	0.74	0.21
ERR1857677	ERX1919360	ERP011556	SAMEA4476740	6,153,560	0.74	0.2
ERR1857773	ERX1919456	ERP011556	SAMEA4476740	6,175,792	0.74	0.2
ERR1857869	ERX1919552	ERP011556	SAMEA4476740	6,196,302	0.74	0.2
ERR1857965	ERX1919648	ERP011556	SAMEA4476740	5,778,114	0.74	0.2
ERR1858061	ERX1919744	ERP011556	SAMEA4476740	5,777,632	0.74	0.2
ERR1857582	ERX1919265	ERP011556	SAMEA4476741	5,610,128	0.73	0.2
ERR1857678	ERX1919361	ERP011556	SAMEA4476741	5,624,748	0.73	0.2
ERR1857774	ERX1919457	ERP011556	SAMEA4476741	5,643,248	0.73	0.2
ERR1857870	ERX1919553	ERP011556	SAMEA4476741	5,683,058	0.73	0.2
ERR1857966	ERX1919649	ERP011556	SAMEA4476741	5,408,448	0.73	0.2
ERR1858062	ERX1919745	ERP011556	SAMEA4476741	5,421,060	0.73	0.2
ERR1857583	ERX1919266	ERP011556	SAMEA4476742	5,607,126	0.74	0.2
ERR1857679	ERX1919362	ERP011556	SAMEA4476742	5,616,982	0.74	0.2
ERR1857775	ERX1919458	ERP011556	SAMEA4476742	5,631,642	0.74	0.2
ERR1857871	ERX1919554	ERP011556	SAMEA4476742	5,653,512	0.74	0.2
ERR1857967	ERX1919650	ERP011556	SAMEA4476742	5,307,378	0.74	0.2
ERR1858063	ERX1919746	ERP011556	SAMEA4476742	5,316,464	0.74	0.2
ERR1857584	ERX1919267	ERP011556	SAMEA4476743	6,489,344	0.7	0.19
ERR1857680	ERX1919363	ERP011556	SAMEA4476743	6,503,028	0.7	0.19
ERR1857776	ERX1919459	ERP011556	SAMEA4476743	6,532,352	0.7	0.19
ERR1857872	ERX1919555	ERP011556	SAMEA4476743	6,561,788	0.7	0.19
ERR1857968	ERX1919651	ERP011556	SAMEA4476743	6,222,712	0.7	0.19
ERR1858064	ERX1919747	ERP011556	SAMEA4476743	6,227,306	0.7	0.19
ERR1857585	ERX1919268	ERP011556	SAMEA4476744	5,728,422	0.78	0.22
ERR1857681	ERX1919364	ERP011556	SAMEA4476744	5,742,112	0.78	0.22
ERR1857777	ERX1919460	ERP011556	SAMEA4476744	5,756,410	0.78	0.22
ERR1857873	ERX1919556	ERP011556	SAMEA4476744	5,781,598	0.78	0.22
ERR1857969	ERX1919652	ERP011556	SAMEA4476744	5,426,350	0.78	0.22
ERR1858065	ERX1919748	ERP011556	SAMEA4476744	5,438,850	0.78	0.22
ERR1857586	ERX1919269	ERP011556	SAMEA4476745	5,840,868	0.76	0.2
ERR1857682	ERX1919365	ERP011556	SAMEA4476745	5,833,632	0.76	0.2
ERR1857778	ERX1919461	ERP011556	SAMEA4476745	5,846,382	0.76	0.2
ERR1857874	ERX1919557	ERP011556	SAMEA4476745	5,875,184	0.76	0.2
ERR1857970	ERX1919653	ERP011556	SAMEA4476745	5,486,948	0.76	0.2
ERR1858066	ERX1919749	ERP011556	SAMEA4476745	5,493,838	0.76	0.2
ERR1857587	ERX1919270	ERP011556	SAMEA4476746	6,007,404	0.76	0.21
ERR1857683	ERX1919366	ERP011556	SAMEA4476746	6,014,116	0.76	0.21
ERR1857779	ERX1919462	ERP011556	SAMEA4476746	6,036,708	0.76	0.21
ERR1857875	ERX1919558	ERP011556	SAMEA4476746	6,052,256	0.76	0.21
ERR1857971	ERX1919654	ERP011556	SAMEA4476746	5,673,722	0.76	0.21
ERR1858067	ERX1919750	ERP011556	SAMEA4476746	5,675,276	0.76	0.21
ERR1857588	ERX1919271	ERP011556	SAMEA4476747	6,400,882	0.75	0.21
ERR1857684	ERX1919367	ERP011556	SAMEA4476747	6,403,522	0.75	0.21
ERR1857780	ERX1919463	ERP011556	SAMEA4476747	6,420,842	0.75	0.21
ERR1857876	ERX1919559	ERP011556	SAMEA4476747	6,448,704	0.75	0.21
ERR1857972	ERX1919655	ERP011556	SAMEA4476747	6,028,424	0.75	0.2
ERR1858068	ERX1919751	ERP011556	SAMEA4476747	6,048,060	0.75	0.2
ERR1857589	ERX1919272	ERP011556	SAMEA4476748	6,246,658	0.76	0.21
ERR1857685	ERX1919368	ERP011556	SAMEA4476748	6,261,090	0.76	0.21
ERR1857781	ERX1919464	ERP011556	SAMEA4476748	6,287,980	0.76	0.21
ERR1857877	ERX1919560	ERP011556	SAMEA4476748	6,306,148	0.76	0.21
ERR1857973	ERX1919656	ERP011556	SAMEA4476748	5,908,624	0.76	0.21
ERR1858069	ERX1919752	ERP011556	SAMEA4476748	5,907,372	0.76	0.21
ERR1857590	ERX1919273	ERP011556	SAMEA4476749	6,262,798	0.74	0.2
ERR1857686	ERX1919369	ERP011556	SAMEA4476749	6,275,038	0.74	0.2
ERR1857782	ERX1919465	ERP011556	SAMEA4476749	6,290,452	0.74	0.2
ERR1857878	ERX1919561	ERP011556	SAMEA4476749	6,315,178	0.74	0.2
ERR1857974	ERX1919657	ERP011556	SAMEA4476749	5,938,758	0.74	0.2
ERR1858070	ERX1919753	ERP011556	SAMEA4476749	5,949,466	0.74	0.2
ERR1857591	ERX1919274	ERP011556	SAMEA4476750	5,873,434	0.77	0.22
ERR1857687	ERX1919370	ERP011556	SAMEA4476750	5,881,224	0.77	0.22
ERR1857783	ERX1919466	ERP011556	SAMEA4476750	5,895,738	0.77	0.22
ERR1857879	ERX1919562	ERP011556	SAMEA4476750	5,915,618	0.77	0.22
ERR1857975	ERX1919658	ERP011556	SAMEA4476750	5,535,512	0.77	0.21
ERR1858071	ERX1919754	ERP011556	SAMEA4476750	5,544,534	0.77	0.21
ERR1857592	ERX1919275	ERP011556	SAMEA4476751	5,749,692	0.72	0.2
ERR1857688	ERX1919371	ERP011556	SAMEA4476751	5,759,972	0.72	0.2
ERR1857784	ERX1919467	ERP011556	SAMEA4476751	5,775,430	0.72	0.2
ERR1857880	ERX1919563	ERP011556	SAMEA4476751	5,806,332	0.72	0.2
ERR1857976	ERX1919659	ERP011556	SAMEA4476751	5,481,320	0.72	0.2
ERR1858072	ERX1919755	ERP011556	SAMEA4476751	5,489,980	0.72	0.2
ERR1857593	ERX1919276	ERP011556	SAMEA4476752	6,055,676	0.77	0.21
ERR1857689	ERX1919372	ERP011556	SAMEA4476752	6,058,762	0.77	0.21
ERR1857785	ERX1919468	ERP011556	SAMEA4476752	6,078,038	0.77	0.21
ERR1857881	ERX1919564	ERP011556	SAMEA4476752	6,100,080	0.77	0.21
ERR1857977	ERX1919660	ERP011556	SAMEA4476752	5,722,272	0.77	0.21
ERR1858073	ERX1919756	ERP011556	SAMEA4476752	5,737,188	0.77	0.21
ERR1857594	ERX1919277	ERP011556	SAMEA4476753	5,768,686	0.75	0.21
ERR1857690	ERX1919373	ERP011556	SAMEA4476753	5,778,006	0.75	0.21
ERR1857786	ERX1919469	ERP011556	SAMEA4476753	5,805,158	0.75	0.21
ERR1857882	ERX1919565	ERP011556	SAMEA4476753	5,836,076	0.75	0.21
ERR1857978	ERX1919661	ERP011556	SAMEA4476753	5,546,936	0.75	0.21
ERR1858074	ERX1919757	ERP011556	SAMEA4476753	5,558,510	0.75	0.21
ERR1857595	ERX1919278	ERP011556	SAMEA4476754	5,749,996	0.76	0.21
ERR1857691	ERX1919374	ERP011556	SAMEA4476754	5,752,442	0.76	0.21
ERR1857787	ERX1919470	ERP011556	SAMEA4476754	5,774,402	0.76	0.21
ERR1857883	ERX1919566	ERP011556	SAMEA4476754	5,792,184	0.76	0.21
ERR1857979	ERX1919662	ERP011556	SAMEA4476754	5,416,230	0.76	0.21
ERR1858075	ERX1919758	ERP011556	SAMEA4476754	5,428,896	0.76	0.21
ERR1857596	ERX1919279	ERP011556	SAMEA4476755	6,692,872	0.75	0.21
ERR1857692	ERX1919375	ERP011556	SAMEA4476755	6,703,190	0.75	0.21
ERR1857788	ERX1919471	ERP011556	SAMEA4476755	6,723,944	0.75	0.2
ERR1857884	ERX1919567	ERP011556	SAMEA4476755	6,741,500	0.75	0.2
ERR1857980	ERX1919663	ERP011556	SAMEA4476755	6,316,484	0.75	0.2
ERR1858076	ERX1919759	ERP011556	SAMEA4476755	6,337,722	0.75	0.2
ERR1857597	ERX1919280	ERP011556	SAMEA4476756	6,555,828	0.77	0.22
ERR1857693	ERX1919376	ERP011556	SAMEA4476756	6,564,374	0.77	0.22
ERR1857789	ERX1919472	ERP011556	SAMEA4476756	6,597,488	0.77	0.22
ERR1857885	ERX1919568	ERP011556	SAMEA4476756	6,630,824	0.77	0.22
ERR1857981	ERX1919664	ERP011556	SAMEA4476756	6,228,602	0.77	0.22
ERR1858077	ERX1919760	ERP011556	SAMEA4476756	6,240,230	0.77	0.22
ERR1857598	ERX1919281	ERP011556	SAMEA4476757	6,667,092	0.75	0.21
ERR1857694	ERX1919377	ERP011556	SAMEA4476757	6,634,038	0.75	0.21
ERR1857790	ERX1919473	ERP011556	SAMEA4476757	6,649,122	0.75	0.2
ERR1857886	ERX1919569	ERP011556	SAMEA4476757	6,666,064	0.75	0.2
ERR1857982	ERX1919665	ERP011556	SAMEA4476757	6,143,546	0.75	0.2
ERR1858078	ERX1919761	ERP011556	SAMEA4476757	6,156,680	0.75	0.2
ERR1857599	ERX1919282	ERP011556	SAMEA4476758	6,336,174	0.74	0.2
ERR1857695	ERX1919378	ERP011556	SAMEA4476758	6,346,184	0.74	0.2
ERR1857791	ERX1919474	ERP011556	SAMEA4476758	6,363,590	0.74	0.2
ERR1857887	ERX1919570	ERP011556	SAMEA4476758	6,390,520	0.74	0.2
ERR1857983	ERX1919666	ERP011556	SAMEA4476758	6,030,094	0.74	0.2
ERR1858079	ERX1919762	ERP011556	SAMEA4476758	6,042,742	0.74	0.2
ERR1857600	ERX1919283	ERP011556	SAMEA4476759	5,951,480	0.74	0.2
ERR1857696	ERX1919379	ERP011556	SAMEA4476759	5,959,258	0.74	0.2
ERR1857792	ERX1919475	ERP011556	SAMEA4476759	5,988,864	0.74	0.2
ERR1857888	ERX1919571	ERP011556	SAMEA4476759	6,016,554	0.74	0.2
ERR1857984	ERX1919667	ERP011556	SAMEA4476759	5,675,336	0.73	0.2
ERR1858080	ERX1919763	ERP011556	SAMEA4476759	5,680,830	0.73	0.2
ERR1857601	ERX1919284	ERP011556	SAMEA4476760	6,111,654	0.76	0.21
ERR1857697	ERX1919380	ERP011556	SAMEA4476760	6,108,244	0.76	0.21
ERR1857793	ERX1919476	ERP011556	SAMEA4476760	6,131,490	0.76	0.21
ERR1857889	ERX1919572	ERP011556	SAMEA4476760	6,155,224	0.76	0.21
ERR1857985	ERX1919668	ERP011556	SAMEA4476760	5,747,592	0.77	0.21
ERR1858081	ERX1919764	ERP011556	SAMEA4476760	5,752,858	0.77	0.21
ERR1857602	ERX1919285	ERP011556	SAMEA4476761	5,725,972	0.76	0.21
ERR1857698	ERX1919381	ERP011556	SAMEA4476761	5,747,668	0.76	0.21
ERR1857794	ERX1919477	ERP011556	SAMEA4476761	5,761,078	0.76	0.21
ERR1857890	ERX1919573	ERP011556	SAMEA4476761	5,782,636	0.76	0.21
ERR1857986	ERX1919669	ERP011556	SAMEA4476761	5,421,946	0.76	0.21
ERR1858082	ERX1919765	ERP011556	SAMEA4476761	5,432,018	0.76	0.21
ERR1857603	ERX1919286	ERP011556	SAMEA4476762	5,992,070	0.75	0.2
ERR1857699	ERX1919382	ERP011556	SAMEA4476762	5,991,956	0.75	0.2
ERR1857795	ERX1919478	ERP011556	SAMEA4476762	6,009,820	0.75	0.2
ERR1857891	ERX1919574	ERP011556	SAMEA4476762	6,028,024	0.75	0.2
ERR1857987	ERX1919670	ERP011556	SAMEA4476762	5,643,300	0.75	0.2
ERR1858083	ERX1919766	ERP011556	SAMEA4476762	5,654,004	0.75	0.2
ERR1857604	ERX1919287	ERP011556	SAMEA4476763	6,093,384	0.75	0.21
ERR1857700	ERX1919383	ERP011556	SAMEA4476763	6,096,958	0.75	0.21
ERR1857796	ERX1919479	ERP011556	SAMEA4476763	6,125,858	0.76	0.21
ERR1857892	ERX1919575	ERP011556	SAMEA4476763	6,162,080	0.76	0.21
ERR1857988	ERX1919671	ERP011556	SAMEA4476763	5,789,614	0.76	0.2
ERR1858084	ERX1919767	ERP011556	SAMEA4476763	5,799,220	0.76	0.2
ERR1857605	ERX1919288	ERP011556	SAMEA4476764	6,582,074	0.75	0.2
ERR1857701	ERX1919384	ERP011556	SAMEA4476764	6,599,406	0.75	0.2
ERR1857797	ERX1919480	ERP011556	SAMEA4476764	6,628,544	0.75	0.2
ERR1857893	ERX1919576	ERP011556	SAMEA4476764	6,665,120	0.75	0.2
ERR1857989	ERX1919672	ERP011556	SAMEA4476764	6,317,066	0.75	0.2
ERR1858085	ERX1919768	ERP011556	SAMEA4476764	6,321,420	0.76	0.2
ERR1857606	ERX1919289	ERP011556	SAMEA4476765	5,929,170	0.74	0.2
ERR1857702	ERX1919385	ERP011556	SAMEA4476765	5,949,592	0.74	0.2
ERR1857798	ERX1919481	ERP011556	SAMEA4476765	5,980,154	0.74	0.2
ERR1857894	ERX1919577	ERP011556	SAMEA4476765	6,014,072	0.74	0.2
ERR1857990	ERX1919673	ERP011556	SAMEA4476765	5,686,598	0.74	0.2
ERR1858086	ERX1919769	ERP011556	SAMEA4476765	5,692,624	0.74	0.2
ERR1857607	ERX1919290	ERP011556	SAMEA4476766	5,968,510	0.76	0.21
ERR1857703	ERX1919386	ERP011556	SAMEA4476766	5,985,250	0.76	0.21
ERR1857799	ERX1919482	ERP011556	SAMEA4476766	6,002,012	0.76	0.21
ERR1857895	ERX1919578	ERP011556	SAMEA4476766	6,035,364	0.76	0.21
ERR1857991	ERX1919674	ERP011556	SAMEA4476766	5,677,512	0.76	0.21
ERR1858087	ERX1919770	ERP011556	SAMEA4476766	5,686,334	0.76	0.21
ERR1857608	ERX1919291	ERP011556	SAMEA4476767	6,401,080	0.74	0.21
ERR1857704	ERX1919387	ERP011556	SAMEA4476767	6,407,488	0.74	0.21
ERR1857800	ERX1919483	ERP011556	SAMEA4476767	6,436,668	0.74	0.21
ERR1857896	ERX1919579	ERP011556	SAMEA4476767	6,467,734	0.74	0.21
ERR1857992	ERX1919675	ERP011556	SAMEA4476767	6,078,698	0.74	0.21
ERR1858088	ERX1919771	ERP011556	SAMEA4476767	6,096,996	0.74	0.21
ERR1857609	ERX1919292	ERP011556	SAMEA4476768	5,945,504	0.75	0.21
ERR1857705	ERX1919388	ERP011556	SAMEA4476768	5,950,206	0.75	0.21
ERR1857801	ERX1919484	ERP011556	SAMEA4476768	5,970,984	0.75	0.21
ERR1857897	ERX1919580	ERP011556	SAMEA4476768	5,997,754	0.75	0.21
ERR1857993	ERX1919676	ERP011556	SAMEA4476768	5,634,234	0.75	0.21
ERR1858089	ERX1919772	ERP011556	SAMEA4476768	5,635,508	0.75	0.21
ERR1857610	ERX1919293	ERP011556	SAMEA4476769	5,831,428	0.77	0.22
ERR1857706	ERX1919389	ERP011556	SAMEA4476769	5,841,136	0.77	0.22
ERR1857802	ERX1919485	ERP011556	SAMEA4476769	5,857,656	0.77	0.22
ERR1857898	ERX1919581	ERP011556	SAMEA4476769	5,874,932	0.77	0.22
ERR1857994	ERX1919677	ERP011556	SAMEA4476769	5,495,098	0.77	0.22
ERR1858090	ERX1919773	ERP011556	SAMEA4476769	5,504,274	0.77	0.22
ERR1857611	ERX1919294	ERP011556	SAMEA4476770	6,619,770	0.76	0.21
ERR1857707	ERX1919390	ERP011556	SAMEA4476770	6,638,868	0.76	0.21
ERR1857803	ERX1919486	ERP011556	SAMEA4476770	6,664,014	0.76	0.21
ERR1857899	ERX1919582	ERP011556	SAMEA4476770	6,694,348	0.76	0.21
ERR1857995	ERX1919678	ERP011556	SAMEA4476770	6,342,778	0.76	0.21
ERR1858091	ERX1919774	ERP011556	SAMEA4476770	6,348,130	0.76	0.21
ERR1857612	ERX1919295	ERP011556	SAMEA4476771	6,398,088	0.76	0.21
ERR1857708	ERX1919391	ERP011556	SAMEA4476771	6,411,736	0.76	0.21
ERR1857804	ERX1919487	ERP011556	SAMEA4476771	6,438,584	0.76	0.21
ERR1857900	ERX1919583	ERP011556	SAMEA4476771	6,463,160	0.76	0.21
ERR1857996	ERX1919679	ERP011556	SAMEA4476771	6,074,134	0.76	0.21
ERR1858092	ERX1919775	ERP011556	SAMEA4476771	6,073,192	0.76	0.21
ERR1857613	ERX1919296	ERP011556	SAMEA4476772	6,135,574	0.76	0.21
ERR1857709	ERX1919392	ERP011556	SAMEA4476772	6,143,198	0.76	0.21
ERR1857805	ERX1919488	ERP011556	SAMEA4476772	6,166,654	0.76	0.21
ERR1857901	ERX1919584	ERP011556	SAMEA4476772	6,185,576	0.76	0.21
ERR1857997	ERX1919680	ERP011556	SAMEA4476772	5,809,902	0.76	0.21
ERR1858093	ERX1919776	ERP011556	SAMEA4476772	5,810,990	0.76	0.21
ERR1857614	ERX1919297	ERP011556	SAMEA4476773	6,022,032	0.74	0.21
ERR1857710	ERX1919393	ERP011556	SAMEA4476773	6,027,872	0.74	0.21
ERR1857806	ERX1919489	ERP011556	SAMEA4476773	6,049,152	0.74	0.21
ERR1857902	ERX1919585	ERP011556	SAMEA4476773	6,077,592	0.74	0.21
ERR1857998	ERX1919681	ERP011556	SAMEA4476773	5,729,404	0.74	0.21
ERR1858094	ERX1919777	ERP011556	SAMEA4476773	5,735,688	0.74	0.21
ERR1857615	ERX1919298	ERP011556	SAMEA4476774	6,573,534	0.73	0.2
ERR1857711	ERX1919394	ERP011556	SAMEA4476774	6,574,922	0.73	0.2
ERR1857807	ERX1919490	ERP011556	SAMEA4476774	6,600,258	0.73	0.2
ERR1857903	ERX1919586	ERP011556	SAMEA4476774	6,633,092	0.73	0.19
ERR1857999	ERX1919682	ERP011556	SAMEA4476774	6,229,838	0.73	0.19
ERR1858095	ERX1919778	ERP011556	SAMEA4476774	6,236,410	0.73	0.19
ERR1857616	ERX1919299	ERP011556	SAMEA4476775	6,258,650	0.74	0.2
ERR1857712	ERX1919395	ERP011556	SAMEA4476775	6,276,908	0.74	0.2
ERR1857808	ERX1919491	ERP011556	SAMEA4476775	6,290,530	0.74	0.2
ERR1857904	ERX1919587	ERP011556	SAMEA4476775	6,323,098	0.74	0.2
ERR1858000	ERX1919683	ERP011556	SAMEA4476775	5,971,496	0.74	0.19
ERR1858096	ERX1919779	ERP011556	SAMEA4476775	5,983,000	0.74	0.2
ERR1857617	ERX1919300	ERP011556	SAMEA4476776	5,646,854	0.74	0.2
ERR1857713	ERX1919396	ERP011556	SAMEA4476776	5,652,672	0.74	0.2
ERR1857809	ERX1919492	ERP011556	SAMEA4476776	5,676,118	0.74	0.2
ERR1857905	ERX1919588	ERP011556	SAMEA4476776	5,706,152	0.74	0.2
ERR1858001	ERX1919684	ERP011556	SAMEA4476776	5,405,564	0.73	0.2
ERR1858097	ERX1919780	ERP011556	SAMEA4476776	5,413,246	0.73	0.2
ERR1857618	ERX1919301	ERP011556	SAMEA4476777	6,024,584	0.76	0.21
ERR1857714	ERX1919397	ERP011556	SAMEA4476777	6,012,640	0.76	0.21
ERR1857810	ERX1919493	ERP011556	SAMEA4476777	6,032,452	0.76	0.21
ERR1857906	ERX1919589	ERP011556	SAMEA4476777	6,049,730	0.76	0.21
ERR1858002	ERX1919685	ERP011556	SAMEA4476777	5,635,446	0.77	0.21
ERR1858098	ERX1919781	ERP011556	SAMEA4476777	5,647,130	0.77	0.21
ERR1857619	ERX1919302	ERP011556	SAMEA4476778	5,852,178	0.76	0.21
ERR1857715	ERX1919398	ERP011556	SAMEA4476778	5,851,574	0.76	0.21
ERR1857811	ERX1919494	ERP011556	SAMEA4476778	5,868,684	0.76	0.21
ERR1857907	ERX1919590	ERP011556	SAMEA4476778	5,895,952	0.76	0.2
ERR1858003	ERX1919686	ERP011556	SAMEA4476778	5,535,744	0.77	0.2
ERR1858099	ERX1919782	ERP011556	SAMEA4476778	5,547,096	0.77	0.2
ERR1857620	ERX1919303	ERP011556	SAMEA4476779	5,991,508	0.75	0.2
ERR1857716	ERX1919399	ERP011556	SAMEA4476779	5,990,404	0.75	0.2
ERR1857812	ERX1919495	ERP011556	SAMEA4476779	6,006,282	0.75	0.2
ERR1857908	ERX1919591	ERP011556	SAMEA4476779	6,027,218	0.75	0.2
ERR1858004	ERX1919687	ERP011556	SAMEA4476779	5,671,170	0.75	0.2
ERR1858100	ERX1919783	ERP011556	SAMEA4476779	5,672,110	0.75	0.2
ERR1857621	ERX1919304	ERP011556	SAMEA4476780	5,713,116	0.75	0.21
ERR1857717	ERX1919400	ERP011556	SAMEA4476780	5,705,282	0.75	0.21
ERR1857813	ERX1919496	ERP011556	SAMEA4476780	5,731,290	0.75	0.21
ERR1857909	ERX1919592	ERP011556	SAMEA4476780	5,751,890	0.75	0.21
ERR1858005	ERX1919688	ERP011556	SAMEA4476780	5,397,316	0.75	0.21
ERR1858101	ERX1919784	ERP011556	SAMEA4476780	5,407,720	0.75	0.21
ERR1857622	ERX1919305	ERP011556	SAMEA4476781	5,918,850	0.74	0.21
ERR1857718	ERX1919401	ERP011556	SAMEA4476781	5,925,726	0.73	0.21
ERR1857814	ERX1919497	ERP011556	SAMEA4476781	5,959,306	0.74	0.21
ERR1857910	ERX1919593	ERP011556	SAMEA4476781	5,978,038	0.73	0.21
ERR1858006	ERX1919689	ERP011556	SAMEA4476781	5,613,954	0.73	0.21
ERR1858102	ERX1919785	ERP011556	SAMEA4476781	5,623,434	0.73	0.21
ERR1857623	ERX1919306	ERP011556	SAMEA4476782	6,302,954	0.76	0.21
ERR1857719	ERX1919402	ERP011556	SAMEA4476782	6,297,954	0.76	0.21
ERR1857815	ERX1919498	ERP011556	SAMEA4476782	6,320,788	0.76	0.21
ERR1857911	ERX1919594	ERP011556	SAMEA4476782	6,338,574	0.76	0.21
ERR1858007	ERX1919690	ERP011556	SAMEA4476782	5,946,066	0.76	0.21
ERR1858103	ERX1919786	ERP011556	SAMEA4476782	5,953,454	0.76	0.21
ERR1857624	ERX1919307	ERP011556	SAMEA4476783	6,401,764	0.74	0.2
ERR1857720	ERX1919403	ERP011556	SAMEA4476783	6,416,924	0.74	0.2
ERR1857816	ERX1919499	ERP011556	SAMEA4476783	6,434,728	0.74	0.2
ERR1857912	ERX1919595	ERP011556	SAMEA4476783	6,467,982	0.74	0.2
ERR1858008	ERX1919691	ERP011556	SAMEA4476783	6,077,304	0.74	0.2
ERR1858104	ERX1919787	ERP011556	SAMEA4476783	6,075,064	0.74	0.2
ERR1857625	ERX1919308	ERP011556	SAMEA4476784	6,178,708	0.75	0.2
ERR1857721	ERX1919404	ERP011556	SAMEA4476784	6,194,722	0.75	0.2
ERR1857817	ERX1919500	ERP011556	SAMEA4476784	6,215,962	0.75	0.2
ERR1857913	ERX1919596	ERP011556	SAMEA4476784	6,245,542	0.75	0.2
ERR1858009	ERX1919692	ERP011556	SAMEA4476784	5,863,134	0.76	0.2
ERR1858105	ERX1919788	ERP011556	SAMEA4476784	5,875,854	0.76	0.2
ERR1857626	ERX1919309	ERP011556	SAMEA4476785	5,786,628	0.76	0.2
ERR1857722	ERX1919405	ERP011556	SAMEA4476785	5,779,326	0.76	0.2
ERR1857818	ERX1919501	ERP011556	SAMEA4476785	5,800,218	0.76	0.2
ERR1857914	ERX1919597	ERP011556	SAMEA4476785	5,820,624	0.76	0.2
ERR1858010	ERX1919693	ERP011556	SAMEA4476785	5,466,270	0.76	0.2
ERR1858106	ERX1919789	ERP011556	SAMEA4476785	5,478,522	0.76	0.2
ERR1857627	ERX1919310	ERP011556	SAMEA4476786	5,684,858	0.76	0.22
ERR1857723	ERX1919406	ERP011556	SAMEA4476786	5,695,370	0.76	0.22
ERR1857819	ERX1919502	ERP011556	SAMEA4476786	5,707,268	0.76	0.22
ERR1857915	ERX1919598	ERP011556	SAMEA4476786	5,735,036	0.76	0.21
ERR1858011	ERX1919694	ERP011556	SAMEA4476786	5,383,226	0.77	0.21
ERR1858107	ERX1919790	ERP011556	SAMEA4476786	5,393,818	0.77	0.21
ERR1857628	ERX1919311	ERP011556	SAMEA4476787	5,849,920	0.76	0.21
ERR1857724	ERX1919407	ERP011556	SAMEA4476787	5,868,578	0.76	0.21
ERR1857820	ERX1919503	ERP011556	SAMEA4476787	5,893,970	0.76	0.21
ERR1857916	ERX1919599	ERP011556	SAMEA4476787	5,915,082	0.76	0.21
ERR1858012	ERX1919695	ERP011556	SAMEA4476787	5,593,268	0.76	0.21
ERR1858108	ERX1919791	ERP011556	SAMEA4476787	5,601,370	0.76	0.21
ERR1857629	ERX1919312	ERP011556	SAMEA4476788	6,412,550	0.76	0.22
ERR1857725	ERX1919408	ERP011556	SAMEA4476788	6,433,010	0.76	0.21
ERR1857821	ERX1919504	ERP011556	SAMEA4476788	6,464,930	0.76	0.21
ERR1857917	ERX1919600	ERP011556	SAMEA4476788	6,499,438	0.76	0.21
ERR1858013	ERX1919696	ERP011556	SAMEA4476788	6,163,230	0.76	0.21
ERR1858109	ERX1919792	ERP011556	SAMEA4476788	6,181,104	0.76	0.21
ERR1857630	ERX1919313	ERP011556	SAMEA4476789	6,074,986	0.74	0.2
ERR1857726	ERX1919409	ERP011556	SAMEA4476789	6,098,668	0.74	0.2
ERR1857822	ERX1919505	ERP011556	SAMEA4476789	6,123,640	0.74	0.2
ERR1857918	ERX1919601	ERP011556	SAMEA4476789	6,153,060	0.74	0.2
ERR1858014	ERX1919697	ERP011556	SAMEA4476789	5,864,714	0.74	0.2
ERR1858110	ERX1919793	ERP011556	SAMEA4476789	5,872,498	0.74	0.2
ERR1857631	ERX1919314	ERP011556	SAMEA4476790	7,071,670	0.73	0.2
ERR1857727	ERX1919410	ERP011556	SAMEA4476790	7,073,004	0.73	0.2
ERR1857823	ERX1919506	ERP011556	SAMEA4476790	7,095,664	0.74	0.2
ERR1857919	ERX1919602	ERP011556	SAMEA4476790	7,116,200	0.73	0.2
ERR1858015	ERX1919698	ERP011556	SAMEA4476790	6,640,490	0.74	0.2
ERR1858111	ERX1919794	ERP011556	SAMEA4476790	6,650,926	0.74	0.2
ERR1857632	ERX1919315	ERP011556	SAMEA4476791	5,735,506	0.75	0.21
ERR1857728	ERX1919411	ERP011556	SAMEA4476791	5,740,886	0.75	0.21
ERR1857824	ERX1919507	ERP011556	SAMEA4476791	5,769,190	0.75	0.21
ERR1857920	ERX1919603	ERP011556	SAMEA4476791	5,793,834	0.75	0.21
ERR1858016	ERX1919699	ERP011556	SAMEA4476791	5,483,702	0.75	0.2
ERR1858112	ERX1919795	ERP011556	SAMEA4476791	5,490,830	0.75	0.21
ERR1857633	ERX1919316	ERP011556	SAMEA4476792	6,699,642	0.76	0.21
ERR1857729	ERX1919412	ERP011556	SAMEA4476792	6,715,144	0.76	0.21
ERR1857825	ERX1919508	ERP011556	SAMEA4476792	6,740,386	0.76	0.21
ERR1857921	ERX1919604	ERP011556	SAMEA4476792	6,776,626	0.76	0.21
ERR1858017	ERX1919700	ERP011556	SAMEA4476792	6,389,918	0.76	0.21
ERR1858113	ERX1919796	ERP011556	SAMEA4476792	6,390,964	0.76	0.21
ERR1857634	ERX1919317	ERP011556	SAMEA4476793	6,144,974	0.76	0.21
ERR1857730	ERX1919413	ERP011556	SAMEA4476793	6,129,136	0.76	0.21
ERR1857826	ERX1919509	ERP011556	SAMEA4476793	6,160,816	0.76	0.21
ERR1857922	ERX1919605	ERP011556	SAMEA4476793	6,165,724	0.76	0.21
ERR1858018	ERX1919701	ERP011556	SAMEA4476793	5,737,772	0.76	0.21
ERR1858114	ERX1919797	ERP011556	SAMEA4476793	5,744,430	0.76	0.21
ERR1857635	ERX1919318	ERP011556	SAMEA4476794	6,548,858	0.76	0.21
ERR1857731	ERX1919414	ERP011556	SAMEA4476794	6,558,864	0.76	0.21
ERR1857827	ERX1919510	ERP011556	SAMEA4476794	6,591,602	0.76	0.21
ERR1857923	ERX1919606	ERP011556	SAMEA4476794	6,616,506	0.76	0.21
ERR1858019	ERX1919702	ERP011556	SAMEA4476794	6,239,948	0.77	0.21
ERR1858115	ERX1919798	ERP011556	SAMEA4476794	6,242,006	0.77	0.21
ERR1857636	ERX1919319	ERP011556	SAMEA4476795	6,180,576	0.77	0.21
ERR1857732	ERX1919415	ERP011556	SAMEA4476795	6,191,880	0.77	0.21
ERR1857828	ERX1919511	ERP011556	SAMEA4476795	6,214,116	0.77	0.21
ERR1857924	ERX1919607	ERP011556	SAMEA4476795	6,238,424	0.77	0.21
ERR1858020	ERX1919703	ERP011556	SAMEA4476795	5,866,016	0.77	0.21
ERR1858116	ERX1919799	ERP011556	SAMEA4476795	5,877,124	0.77	0.21
ERR1857637	ERX1919320	ERP011556	SAMEA4476796	6,786,934	0.76	0.22
ERR1857733	ERX1919416	ERP011556	SAMEA4476796	6,761,054	0.76	0.21
ERR1857829	ERX1919512	ERP011556	SAMEA4476796	6,775,020	0.76	0.22
ERR1857925	ERX1919608	ERP011556	SAMEA4476796	6,779,732	0.76	0.21
ERR1858021	ERX1919704	ERP011556	SAMEA4476796	6,223,750	0.77	0.21
ERR1858117	ERX1919800	ERP011556	SAMEA4476796	6,242,408	0.77	0.21
ERR1857638	ERX1919321	ERP011556	SAMEA4476797	5,468,692	0.73	0.21
ERR1857734	ERX1919417	ERP011556	SAMEA4476797	5,475,016	0.73	0.21
ERR1857830	ERX1919513	ERP011556	SAMEA4476797	5,498,046	0.73	0.21
ERR1857926	ERX1919609	ERP011556	SAMEA4476797	5,514,284	0.73	0.21
ERR1858022	ERX1919705	ERP011556	SAMEA4476797	5,189,894	0.73	0.21
ERR1858118	ERX1919801	ERP011556	SAMEA4476797	5,200,324	0.73	0.21
ERR1857639	ERX1919322	ERP011556	SAMEA4476798	6,186,358	0.75	0.21
ERR1857735	ERX1919418	ERP011556	SAMEA4476798	6,179,482	0.75	0.21
ERR1857831	ERX1919514	ERP011556	SAMEA4476798	6,202,630	0.75	0.21
ERR1857927	ERX1919610	ERP011556	SAMEA4476798	6,208,594	0.75	0.21
ERR1858023	ERX1919706	ERP011556	SAMEA4476798	5,801,934	0.75	0.21
ERR1858119	ERX1919802	ERP011556	SAMEA4476798	5,803,002	0.75	0.21
ERR1857640	ERX1919323	ERP011556	SAMEA4476799	5,628,842	0.75	0.21
ERR1857736	ERX1919419	ERP011556	SAMEA4476799	5,626,642	0.75	0.21
ERR1857832	ERX1919515	ERP011556	SAMEA4476799	5,645,640	0.75	0.21
ERR1857928	ERX1919611	ERP011556	SAMEA4476799	5,659,756	0.75	0.21
ERR1858024	ERX1919707	ERP011556	SAMEA4476799	5,274,896	0.75	0.21
ERR1858120	ERX1919803	ERP011556	SAMEA4476799	5,289,060	0.75	0.21
ERR1857641	ERX1919324	ERP011556	SAMEA4476800	6,943,134	0.76	0.21
ERR1857737	ERX1919420	ERP011556	SAMEA4476800	6,974,146	0.76	0.21
ERR1857833	ERX1919516	ERP011556	SAMEA4476800	7,004,770	0.76	0.21
ERR1857929	ERX1919612	ERP011556	SAMEA4476800	7,016,216	0.76	0.21
ERR1858025	ERX1919708	ERP011556	SAMEA4476800	6,583,090	0.76	0.21
ERR1858121	ERX1919804	ERP011556	SAMEA4476800	6,599,344	0.76	0.21
ERR1857642	ERX1919325	ERP011556	SAMEA4476801	5,450,920	0.74	0.2
ERR1857738	ERX1919421	ERP011556	SAMEA4476801	5,461,892	0.74	0.2
ERR1857834	ERX1919517	ERP011556	SAMEA4476801	5,487,624	0.75	0.2
ERR1857930	ERX1919613	ERP011556	SAMEA4476801	5,501,202	0.74	0.2
ERR1858026	ERX1919709	ERP011556	SAMEA4476801	5,134,154	0.75	0.2
ERR1858122	ERX1919805	ERP011556	SAMEA4476801	5,138,958	0.75	0.2
ERR1857643	ERX1919326	ERP011556	SAMEA4476802	5,692,118	0.73	0.2
ERR1857739	ERX1919422	ERP011556	SAMEA4476802	5,691,210	0.73	0.2
ERR1857835	ERX1919518	ERP011556	SAMEA4476802	5,708,510	0.73	0.2
ERR1857931	ERX1919614	ERP011556	SAMEA4476802	5,730,248	0.73	0.2
ERR1858027	ERX1919710	ERP011556	SAMEA4476802	5,370,020	0.73	0.2
ERR1858123	ERX1919806	ERP011556	SAMEA4476802	5,375,924	0.73	0.2
ERR1857644	ERX1919327	ERP011556	SAMEA4476803	6,307,566	0.76	0.21
ERR1857740	ERX1919423	ERP011556	SAMEA4476803	6,311,330	0.76	0.21
ERR1857836	ERX1919519	ERP011556	SAMEA4476803	6,330,934	0.76	0.21
ERR1857932	ERX1919615	ERP011556	SAMEA4476803	6,348,738	0.76	0.21
ERR1858028	ERX1919711	ERP011556	SAMEA4476803	5,932,632	0.76	0.2
ERR1858124	ERX1919807	ERP011556	SAMEA4476803	5,950,232	0.76	0.2
ERR1857645	ERX1919328	ERP011556	SAMEA4476804	7,093,366	0.75	0.21
ERR1857741	ERX1919424	ERP011556	SAMEA4476804	7,075,778	0.75	0.21
ERR1857837	ERX1919520	ERP011556	SAMEA4476804	7,093,502	0.75	0.21
ERR1857933	ERX1919616	ERP011556	SAMEA4476804	7,100,938	0.75	0.21
ERR1858029	ERX1919712	ERP011556	SAMEA4476804	6,548,128	0.75	0.21
ERR1858125	ERX1919808	ERP011556	SAMEA4476804	6,558,698	0.75	0.21
ERR1857646	ERX1919329	ERP011556	SAMEA4476805	6,032,314	0.76	0.21
ERR1857742	ERX1919425	ERP011556	SAMEA4476805	6,027,548	0.76	0.21
ERR1857838	ERX1919521	ERP011556	SAMEA4476805	6,047,470	0.76	0.21
ERR1857934	ERX1919617	ERP011556	SAMEA4476805	6,068,068	0.76	0.21
ERR1858030	ERX1919713	ERP011556	SAMEA4476805	5,674,548	0.76	0.21
ERR1858126	ERX1919809	ERP011556	SAMEA4476805	5,687,890	0.76	0.21
ERR1857647	ERX1919330	ERP011556	SAMEA4476806	6,564,438	0.75	0.2
ERR1857743	ERX1919426	ERP011556	SAMEA4476806	6,549,578	0.75	0.2
ERR1857839	ERX1919522	ERP011556	SAMEA4476806	6,567,356	0.75	0.2
ERR1857935	ERX1919618	ERP011556	SAMEA4476806	6,571,628	0.75	0.2
ERR1858031	ERX1919714	ERP011556	SAMEA4476806	6,082,794	0.75	0.2
ERR1858127	ERX1919810	ERP011556	SAMEA4476806	6,088,886	0.75	0.2
ERR1857648	ERX1919331	ERP011556	SAMEA4476807	5,993,104	0.76	0.2
ERR1857744	ERX1919427	ERP011556	SAMEA4476807	5,986,076	0.76	0.2
ERR1857840	ERX1919523	ERP011556	SAMEA4476807	6,005,470	0.76	0.2
ERR1857936	ERX1919619	ERP011556	SAMEA4476807	6,024,266	0.76	0.2
ERR1858032	ERX1919715	ERP011556	SAMEA4476807	5,586,276	0.76	0.2
ERR1858128	ERX1919811	ERP011556	SAMEA4476807	5,595,788	0.76	0.2
ERR1857649	ERX1919332	ERP011556	SAMEA4476808	7,300,470	0.75	0.2
ERR1857745	ERX1919428	ERP011556	SAMEA4476808	7,320,142	0.75	0.2
ERR1857841	ERX1919524	ERP011556	SAMEA4476808	7,353,202	0.75	0.2
ERR1857937	ERX1919620	ERP011556	SAMEA4476808	7,374,234	0.75	0.2
ERR1858033	ERX1919716	ERP011556	SAMEA4476808	6,893,758	0.75	0.2
ERR1858129	ERX1919812	ERP011556	SAMEA4476808	6,909,882	0.75	0.2
ERR1857650	ERX1919333	ERP011556	SAMEA4476809	6,259,972	0.75	0.2
ERR1857746	ERX1919429	ERP011556	SAMEA4476809	6,256,156	0.75	0.2
ERR1857842	ERX1919525	ERP011556	SAMEA4476809	6,285,442	0.76	0.2
ERR1857938	ERX1919621	ERP011556	SAMEA4476809	6,307,240	0.75	0.2
ERR1858034	ERX1919717	ERP011556	SAMEA4476809	5,894,140	0.76	0.2
ERR1858130	ERX1919813	ERP011556	SAMEA4476809	5,896,992	0.76	0.2
ERR1857651	ERX1919334	ERP011556	SAMEA4476810	6,769,406	0.75	0.21
ERR1857747	ERX1919430	ERP011556	SAMEA4476810	6,779,342	0.75	0.21
ERR1857843	ERX1919526	ERP011556	SAMEA4476810	6,800,430	0.75	0.21
ERR1857939	ERX1919622	ERP011556	SAMEA4476810	6,813,200	0.75	0.21
ERR1858035	ERX1919718	ERP011556	SAMEA4476810	6,379,936	0.75	0.21
ERR1858131	ERX1919814	ERP011556	SAMEA4476810	6,384,088	0.75	0.21
ERR1857652	ERX1919335	ERP011556	SAMEA4476811	6,883,674	0.75	0.2
ERR1857748	ERX1919431	ERP011556	SAMEA4476811	6,865,904	0.75	0.2
ERR1857844	ERX1919527	ERP011556	SAMEA4476811	6,880,434	0.75	0.2
ERR1857940	ERX1919623	ERP011556	SAMEA4476811	6,894,414	0.75	0.2
ERR1858036	ERX1919719	ERP011556	SAMEA4476811	6,399,872	0.75	0.2
ERR1858132	ERX1919815	ERP011556	SAMEA4476811	6,401,696	0.75	0.2
ERR1857653	ERX1919336	ERP011556	SAMEA4476812	6,832,530	0.76	0.21
ERR1857749	ERX1919432	ERP011556	SAMEA4476812	6,847,594	0.76	0.21
ERR1857845	ERX1919528	ERP011556	SAMEA4476812	6,855,530	0.76	0.21
ERR1857941	ERX1919624	ERP011556	SAMEA4476812	6,876,784	0.76	0.21
ERR1858037	ERX1919720	ERP011556	SAMEA4476812	6,377,440	0.76	0.21
ERR1858133	ERX1919816	ERP011556	SAMEA4476812	6,396,138	0.76	0.21
ERR1857654	ERX1919337	ERP011556	SAMEA4476813	6,413,472	0.74	0.21
ERR1857750	ERX1919433	ERP011556	SAMEA4476813	6,393,356	0.75	0.21
ERR1857846	ERX1919529	ERP011556	SAMEA4476813	6,417,380	0.75	0.21
ERR1857942	ERX1919625	ERP011556	SAMEA4476813	6,437,914	0.74	0.21
ERR1858038	ERX1919721	ERP011556	SAMEA4476813	5,980,382	0.75	0.21
ERR1858134	ERX1919817	ERP011556	SAMEA4476813	6,000,240	0.74	0.2
ERR1857655	ERX1919338	ERP011556	SAMEA4476814	6,204,624	0.75	0.2
ERR1857751	ERX1919434	ERP011556	SAMEA4476814	6,199,054	0.75	0.2
ERR1857847	ERX1919530	ERP011556	SAMEA4476814	6,217,090	0.75	0.2
ERR1857943	ERX1919626	ERP011556	SAMEA4476814	6,232,790	0.75	0.2
ERR1858039	ERX1919722	ERP011556	SAMEA4476814	5,801,118	0.75	0.2
ERR1858135	ERX1919818	ERP011556	SAMEA4476814	5,808,176	0.75	0.2
ERR1857656	ERX1919339	ERP011556	SAMEA4476815	6,275,932	0.73	0.2
ERR1857752	ERX1919435	ERP011556	SAMEA4476815	6,286,024	0.73	0.2
ERR1857848	ERX1919531	ERP011556	SAMEA4476815	6,302,798	0.74	0.2
ERR1857944	ERX1919627	ERP011556	SAMEA4476815	6,335,492	0.74	0.2
ERR1858040	ERX1919723	ERP011556	SAMEA4476815	5,910,386	0.74	0.2
ERR1858136	ERX1919819	ERP011556	SAMEA4476815	5,918,646	0.74	0.2
ERR1857657	ERX1919340	ERP011556	SAMEA4476816	8,081,416	0.71	0.19
ERR1857753	ERX1919436	ERP011556	SAMEA4476816	8,085,392	0.71	0.19
ERR1857849	ERX1919532	ERP011556	SAMEA4476816	8,112,070	0.71	0.19
ERR1857945	ERX1919628	ERP011556	SAMEA4476816	8,130,308	0.71	0.19
ERR1858041	ERX1919724	ERP011556	SAMEA4476816	7,514,168	0.71	0.19
ERR1858137	ERX1919820	ERP011556	SAMEA4476816	7,531,346	0.71	0.19
ERR1857658	ERX1919341	ERP011556	SAMEA4476817	5,693,040	0.69	0.18
ERR1857754	ERX1919437	ERP011556	SAMEA4476817	5,715,262	0.69	0.18
ERR1857850	ERX1919533	ERP011556	SAMEA4476817	5,741,840	0.69	0.18
ERR1857946	ERX1919629	ERP011556	SAMEA4476817	5,770,356	0.69	0.18
ERR1858042	ERX1919725	ERP011556	SAMEA4476817	5,502,374	0.69	0.18
ERR1858138	ERX1919821	ERP011556	SAMEA4476817	5,502,888	0.69	0.18
ERR1857659	ERX1919342	ERP011556	SAMEA4476818	5,978,266	0.76	0.21
ERR1857755	ERX1919438	ERP011556	SAMEA4476818	5,983,778	0.76	0.21
ERR1857851	ERX1919534	ERP011556	SAMEA4476818	5,995,024	0.76	0.21
ERR1857947	ERX1919630	ERP011556	SAMEA4476818	6,016,172	0.76	0.21
ERR1858043	ERX1919726	ERP011556	SAMEA4476818	5,608,224	0.76	0.21
ERR1858139	ERX1919822	ERP011556	SAMEA4476818	5,612,076	0.76	0.21
ERR1857660	ERX1919343	ERP011556	SAMEA4476819	6,254,944	0.76	0.2
ERR1857756	ERX1919439	ERP011556	SAMEA4476819	6,253,742	0.76	0.2
ERR1857852	ERX1919535	ERP011556	SAMEA4476819	6,272,270	0.76	0.2
ERR1857948	ERX1919631	ERP011556	SAMEA4476819	6,290,002	0.76	0.2
ERR1858044	ERX1919727	ERP011556	SAMEA4476819	5,872,926	0.76	0.2
ERR1858140	ERX1919823	ERP011556	SAMEA4476819	5,878,944	0.76	0.2
ERR1857661	ERX1919344	ERP011556	SAMEA4476820	6,782,284	0.76	0.21
ERR1857757	ERX1919440	ERP011556	SAMEA4476820	6,783,954	0.76	0.21
ERR1857853	ERX1919536	ERP011556	SAMEA4476820	6,809,260	0.76	0.21
ERR1857949	ERX1919632	ERP011556	SAMEA4476820	6,823,608	0.76	0.21
ERR1858045	ERX1919728	ERP011556	SAMEA4476820	6,371,806	0.76	0.21
ERR1858141	ERX1919824	ERP011556	SAMEA4476820	6,380,138	0.76	0.21
ERR1857662	ERX1919345	ERP011556	SAMEA4476821	6,420,842	0.73	0.21
ERR1857758	ERX1919441	ERP011556	SAMEA4476821	6,419,280	0.73	0.21
ERR1857854	ERX1919537	ERP011556	SAMEA4476821	6,445,712	0.73	0.21
ERR1857950	ERX1919633	ERP011556	SAMEA4476821	6,466,554	0.73	0.21
ERR1858046	ERX1919729	ERP011556	SAMEA4476821	6,062,668	0.74	0.21
ERR1858142	ERX1919825	ERP011556	SAMEA4476821	6,069,190	0.74	0.21
ERR1857663	ERX1919346	ERP011556	SAMEA4476822	6,279,444	0.75	0.2
ERR1857759	ERX1919442	ERP011556	SAMEA4476822	6,285,878	0.75	0.2
ERR1857855	ERX1919538	ERP011556	SAMEA4476822	6,317,862	0.75	0.2
ERR1857951	ERX1919634	ERP011556	SAMEA4476822	6,333,116	0.75	0.2
ERR1858047	ERX1919730	ERP011556	SAMEA4476822	5,937,608	0.75	0.2
ERR1858143	ERX1919826	ERP011556	SAMEA4476822	5,948,348	0.75	0.2
ERR1857664	ERX1919347	ERP011556	SAMEA4476823	7,321,946	0.75	0.2
ERR1857760	ERX1919443	ERP011556	SAMEA4476823	7,340,374	0.75	0.2
ERR1857856	ERX1919539	ERP011556	SAMEA4476823	7,366,114	0.75	0.2
ERR1857952	ERX1919635	ERP011556	SAMEA4476823	7,415,404	0.75	0.2
ERR1858048	ERX1919731	ERP011556	SAMEA4476823	7,047,906	0.75	0.2
ERR1858144	ERX1919827	ERP011556	SAMEA4476823	7,052,400	0.75	0.2
SRR592698	SRX195403	SRP016132	SAMN01765705	27,966,458	0.71	0.1
SRR592699	SRX195404	SRP016132	SAMN01765705	32,722,314	0.74	0.1
SRR592704	SRX195405	SRP016132	SAMN01765705	27,368,754	0.69	0.09
SRR592706	SRX195406	SRP016132	SAMN01765705	33,967,908	0.74	0.09
SRR592700	SRX195407	SRP016132	SAMN01765705	15,317,490	0.76	0.26
SRR592701	SRX195408	SRP016132	SAMN01765705	27,382,378	0.79	0.29
SRR592702	SRX195409	SRP016132	SAMN01765705	48,140,950	0.78	0.27
SRR592703	SRX195410	SRP016132	SAMN01765705	22,424,322	0.78	0.25
SRR592705	SRX195411	SRP016132	SAMN01765705	21,572,132	0.77	0.24
SRR592707	SRX195412	SRP016132	SAMN01765705	24,294,472	0.78	0.2
SRR592708	SRX195413	SRP016132	SAMN01765705	19,403,292	0.76	0.24
SRR592709	SRX195414	SRP016132	SAMN01765705	22,448,514	0.78	0.26
SRR4468780	SRX2277943	SRP016132	SAMN01765705	30,151,976	0.73	0.1
SRR4468781	SRX2278008	SRP016132	SAMN01765705	28,016,338	0.72	0.09
SRR4468782	SRX2278111	SRP016132	SAMN01765705	27,926,694	0.72	0.09
SRR4468777	SRX2278214	SRP016132	SAMN01765705	21,459,676	0.73	0.09
SRR4468778	SRX2278232	SRP016132	SAMN01765705	31,320,496	0.72	0.09
SRR4468779	SRX2278233	SRP016132	SAMN01765705	27,828,754	0.73	0.09
SRR4469349	SRX2278234	SRP016132	SAMN01765705	26,454,102	0.73	0.09
SRR4469350	SRX2278235	SRP016132	SAMN01765705	29,400,366	0.73	0.1
SRR4469351	SRX2278236	SRP016132	SAMN01765705	30,841,678	0.72	0.09
SRR4468783	SRX2278237	SRP016132	SAMN01765705	30,273,016	0.73	0.1
SRR4469008	SRX2278238	SRP016132	SAMN01765705	19,097,724	0.72	0.09
SRR4469348	SRX2278239	SRP016132	SAMN01765705	24,614,476	0.73	0.09
SRR4469352	SRX2278277	SRP016132	SAMN01765705	29,415,648	0.72	0.09
SRR4469353	SRX2278278	SRP016132	SAMN01765705	29,560,326	0.75	0.05
SRR1048058	SRX363281	SRP016132	SAMN01765705	1,576,962	0.66	0.23
SRR1048059	SRX363282	SRP016132	SAMN01765705	10,145,644	0.73	0.24
SRR1048060	SRX363283	SRP016132	SAMN01765705	16,902,226	0.75	0.25
SRR1048061	SRX363284	SRP016132	SAMN01765705	17,507,578	0.74	0.25
SRR1048062	SRX363285	SRP016132	SAMN01765705	14,841,496	0.75	0.26
SRR1048063	SRX363286	SRP016132	SAMN01765705	19,475,228	0.75	0.26
SRR891511	SRX298191	SRP024369	SAMN02951648	31,325,230	0.75	0.1
SRR891504	SRX298189	SRP024369	SAMN02951649	56,885,944	0.79	0.18
SRR891495	SRX298188	SRP024369	SAMN02951650	54,074,656	0.62	0.14
SRR891512	SRX298192	SRP024369	SAMN02951651	41,609,232	0.69	0.15
SRR891510	SRX298190	SRP024369	SAMN02951652	37,170,068	0.8	0.16
SRR941749	SRX326754	SRP027598	SAMN02259096	43,561,939	0.79	0.12
SRR941751	SRX326756	SRP027598	SAMN02259097	42,927,925	0.79	0.12
SRR941754	SRX326769	SRP027598	SAMN02259098	36,782,839	0.81	0.14
SRR941753	SRX326770	SRP027598	SAMN02259099	42,389,781	0.79	0.13
SRR1035237	SRX381134	SRP033231	SAMN02418766	24,762,189	0.65	0.33
SRR1035238	SRX381135	SRP033231	SAMN02418767	21,270,619	0.61	0.36
SRR1035239	SRX381136	SRP033231	SAMN02418768	20,983,955	0.76	0.37
SRR1035240	SRX381137	SRP033231	SAMN02418769	21,320,031	0.75	0.34
SRR5274770	SRX2578744	SRP100425	SAMN06350654	41,502,074	0.85	0.52
SRR5274769	SRX2578743	SRP100425	SAMN06350655	43,791,868	0.84	0.49
SRR5274772	SRX2578746	SRP100425	SAMN06350656	45,432,430	0.76	0.46
SRR5274771	SRX2578745	SRP100425	SAMN06350657	39,577,432	0.78	0.45
SRR5379362	SRX2674570	SRP102513	SAMN06645146	51,014,804	0.83	0.47
SRR5379361	SRX2674569	SRP102513	SAMN06645147	56,005,724	0.83	0.47
SRR5441847	SRX2731702	SRP103765	SAMN06704625	283,555,400	0.44	0.32
SRR5441846	SRX2731701	SRP103765	SAMN06704626	330,036,984	0.45	0.31
SRR5441851	SRX2731706	SRP103765	SAMN06704628	56,432,754	0.3	0.19
SRR5441850	SRX2731705	SRP103765	SAMN06704629	52,187,564	0.46	0.29
SRR5441849	SRX2731704	SRP103765	SAMN06704630	40,374,350	0.49	0.28
SRR5441848	SRX2731703	SRP103765	SAMN06704631	52,936,514	0.55	0.31
