# Supplementary material for: Deep Conservation and Unexpected Evolutionary History of Neighboring lncRNAs MALAT1 and NEAT1
Source: J Mol Evol. 2024 Jan 8;92(1):30–41. doi: 10.1007/s00239-023-10151-y (PMC10869381; doi:10.1007/s00239-023-10151-y)
Supplement: Supplementary file 3 — Supplementary Data 3 SRA Accessions of RNA-seq data that contributed to coverage data in Supplementary Fig. 1 Supplementary file3 (ZIP 608 KB) [file 239_2023_10151_MOESM3_ESM.zip › SRA accessions Gallus gallus.xlsx]

## Sheet: Sample
Sample Id	Publication	Track name	Number of reads	Percent aligned reads	Percent of aligned reads with introns	Number of introns
All	NA	Aggregate of all aligned samples	11,211,076,167	0.8	0.32	304.652
SAMEA103992290	NA	testis (Gallus gallus, SAMEA103992290)	220,585,760	0.87	0.4	248.465
SAMEA103992323	NA	ileum (Gallus gallus, SAMEA103992323)	244,196,352	0.87	0.34	215.903
SAMEA103992393	NA	cerebellum (Gallus gallus, SAMEA103992393)	197,633,632	0.82	0.26	212.695
SAMEA103992415	NA	pectoral muscle (Gallus gallus, SAMEA103992415)	212,270,152	0.81	0.48	180.105
SAMEA103992428	NA	kidney (Gallus gallus, SAMEA103992428)	164,194,408	0.8	0.35	204.591
SAMEA103992432	NA	gizzard (Gallus gallus, SAMEA103992432)	210,801,006	0.85	0.37	201.455
SAMEA103992437	NA	pectoral muscle (Gallus gallus, SAMEA103992437)	214,118,912	0.8	0.46	176.95
SAMEA103992440	NA	gizzard (Gallus gallus, SAMEA103992440)	222,225,634	0.82	0.37	203.331
SAMEA103992453	NA	gizzard (Gallus gallus, SAMEA103992453)	201,296,672	0.84	0.38	193.829
SAMEA103992470	NA	pectoral muscle (Gallus gallus, SAMEA103992470)	223,862,922	0.81	0.5	177.272
SAMEA103992482	NA	cerebellum (Gallus gallus, SAMEA103992482)	222,342,158	0.81	0.26	215.161
SAMEA103992484	NA	duodenum (Gallus gallus, SAMEA103992484)	263,365,874	0.79	0.36	218.759
SAMEA103992527	NA	lung parenchyma (Gallus gallus, SAMEA103992527)	158,913,204	0.82	0.29	208.79
SAMEA103992528	NA	cerebellum (Gallus gallus, SAMEA103992528)	196,347,632	0.83	0.26	211.728
SAMEA103992531	NA	duodenum (Gallus gallus, SAMEA103992531)	239,824,454	0.8	0.34	219.398
SAMEA103992533	NA	cerebellum (Gallus gallus, SAMEA103992533)	256,786,654	0.82	0.26	214.82
SAMEA103992543	NA	gizzard (Gallus gallus, SAMEA103992543)	198,011,362	0.84	0.36	197.772
SAMEA103992544	NA	duodenum (Gallus gallus, SAMEA103992544)	175,054,892	0.79	0.32	214.798
SAMEA103992559	NA	kidney (Gallus gallus, SAMEA103992559)	209,883,026	0.8	0.35	214.308
SAMEA103992570	NA	pectoral muscle (Gallus gallus, SAMEA103992570)	217,238,362	0.84	0.48	172.387
SAMEA103992604	NA	kidney (Gallus gallus, SAMEA103992604)	225,777,268	0.79	0.33	220.266
SAMEA103992623	NA	kidney (Gallus gallus, SAMEA103992623)	202,398,932	0.77	0.32	214.304
SAMEA103992639	NA	ileum (Gallus gallus, SAMEA103992639)	201,299,902	0.85	0.36	212.625
SAMEA103992648	NA	lung parenchyma (Gallus gallus, SAMEA103992648)	154,510,862	0.85	0.29	204.789
SAMEA103992660	NA	lung parenchyma (Gallus gallus, SAMEA103992660)	175,258,270	0.77	0.3	200.904
SAMEA103992683	NA	ileum (Gallus gallus, SAMEA103992683)	175,482,096	0.83	0.34	211.851
SAMEA103992692	NA	ileum (Gallus gallus, SAMEA103992692)	223,396,454	0.83	0.33	216.799
SAMEA2812691	NA	heterophil, LPS (Gallus gallus, SAMEA2812691)	31,262,328	0.87	0.27	130.011
SAMEA2812692	NA	macrophage, LPS (Gallus gallus, SAMEA2812692)	28,221,016	0.81	0.28	120.557
SAMEA2812693	NA	dendritic cell, LPS (Gallus gallus, SAMEA2812693)	27,087,284	0.84	0.25	125.36
SAMEA2812694	NA	macrophage, control (Gallus gallus, SAMEA2812694)	34,097,602	0.8	0.28	131.652
SAMEA2812695	NA	heterophil, control (Gallus gallus, SAMEA2812695)	37,317,268	0.86	0.27	135.881
SAMEA2812696	NA	dendritic cell, control (Gallus gallus, SAMEA2812696)	33,666,450	0.88	0.28	133.845
SAMEA3109050	NA	bone marrow macrophage, (Gallus gallus, SAMEA3109050)	75,174,726	0.85	0.28	154.737
SAMEA3109051	NA	embryonic cell, (Gallus gallus, SAMEA3109051)	149,656,536	0.84	0.25	210.278
SAMEA3109052	NA	bone marrow macrophage, (Gallus gallus, SAMEA3109052)	129,134,996	0.77	0.26	164.18
SAMEA3109053	NA	DF-1 cell, (Gallus gallus, SAMEA3109053)	94,156,104	0.85	0.31	152.751
SAMN00000795	15592404,20622855,28135246,23211792	Gallus gallus; red junglefowl RJF #256 (Gallus gallus, female, SAMN00000795)	910.887	0.78	0.17	45.832
SAMN02738215	25152353	regenerating early grow body contour feather epithelium (replicate 1) (Gallus gallus, 2yr, male, SAMN02738215)	189,244,660	0.85	0.14	137.275
SAMN02738216	25152353	regenerating early grow body contour feather epithelium (replicate 2) (Gallus gallus, 2yr, male, SAMN02738216)	120,570,422	0.82	0.2	154.774
SAMN02738217	25152353	regenerating early grow body contour feather epithelium (replicate 3) (Gallus gallus, 2yr, male, SAMN02738217)	106,499,126	0.84	0.22	162.741
SAMN02738218	25152353	regenerating late grow body contour feather epithelium (replicate 1) (Gallus gallus, 2yr, male, SAMN02738218)	146,181,954	0.87	0.24	174.591
SAMN02738219	25152353	regenerating late grow body contour feather epithelium (replicate 2) (Gallus gallus, 2yr, male, SAMN02738219)	148,599,532	0.87	0.2	167.977
SAMN02738220	25152353	regenerating late grow body contour feather epithelium (replicate 3) (Gallus gallus, 2yr, male, SAMN02738220)	106,842,912	0.87	0.2	166.15
SAMN02738221	25152353	regenerating early grow wing flight feather epithelium (replicate 1) (Gallus gallus, 2yr, male, SAMN02738221)	143,622,554	0.84	0.25	180.867
SAMN02738222	25152353	regenerating early grow wing flight feather epithelium (replicate 2) (Gallus gallus, 2yr, male, SAMN02738222)	145,335,050	0.86	0.25	175.317
SAMN02738223	25152353	regenerating early grow wing flight feather epithelium (replicate 3) (Gallus gallus, 2yr, male, SAMN02738223)	118,280,422	0.86	0.25	176.211
SAMN02738224	25152353	regenerating middle grow wing flight feather epithelium (replicate 1) (Gallus gallus, 2yr, male, SAMN02738224)	156,832,008	0.86	0.18	179.224
SAMN02738225	25152353	regenerating middle grow wing flight feather epithelium (replicate 2) (Gallus gallus, 2yr, male, SAMN02738225)	150,783,768	0.86	0.18	175.673
SAMN02738226	25152353	regenerating middle grow wing flight feather (replicate 3) (Gallus gallus, 2yr, Male, SAMN02738226)	152,273,494	0.86	0.18	172.566
SAMN02738227	25152353	regenerating late grow wing flight feather epithelium (replicate 1) (Gallus gallus, 2yr, male, SAMN02738227)	142,016,780	0.87	0.22	169.997
SAMN02738228	25152353	regenerating late grow wing flight feather epithelium (replicate 2) (Gallus gallus, 2yr, male, SAMN02738228)	113,006,108	0.87	0.2	158.478
SAMN02738229	25152353	regenerating late grow wing flight feather epithelium (replicate 3) (Gallus gallus, 2yr, male, SAMN02738229)	146,813,926	0.87	0.21	170.718
SAMN02979340	26053856	embryonic fibroblast cell line, (Gallus gallus, SAMN02979340)	4,239,440	0.53	0.31	93.099
SAMN02979341	26053856	embryonic fibroblast cell line, (Gallus gallus, SAMN02979341)	4,117,852	0.55	0.35	95.126
SAMN02979342	26053856	embryonic fibroblast cell line, (Gallus gallus, SAMN02979342)	4,175,736	0.53	0.34	94.636
SAMN02979343	26053856	embryonic fibroblast cell line, (Gallus gallus, SAMN02979343)	3,974,614	0.51	0.32	90.622
SAMN02979344	26053856	embryonic fibroblast cell line, (Gallus gallus, SAMN02979344)	3,952,612	0.53	0.33	93.101
SAMN02979345	26053856	embryonic fibroblast cell line, (Gallus gallus, SAMN02979345)	3,664,098	0.54	0.31	88.927
SAMN03376183	NA	duodenum, low residual feed intake (Gallus gallus, 61 weeks of age, female, SAMN03376183)	80,258,102	0.71	0.25	165.772
SAMN03376184	NA	duodenum, low residual feed intake (Gallus gallus, 61 weeks of age, female, SAMN03376184)	86,305,796	0.67	0.23	156.008
SAMN03376185	NA	duodenum, low residual feed intake (Gallus gallus, 61 weeks of age, female, SAMN03376185)	101,028,434	0.7	0.24	155.523
SAMN03376186	NA	duodenum, high residual feed intake (Gallus gallus, 61 weeks of age, female, SAMN03376186)	81,602,282	0.6	0.23	153.717
SAMN03376187	NA	duodenum, high residual feed intake (Gallus gallus, 61 weeks of age, female, SAMN03376187)	88,785,322	0.6	0.24	160.418
SAMN03376188	NA	duodenum, high residual feed intake (Gallus gallus, 61 weeks of age, female, SAMN03376188)	75,829,126	0.77	0.26	167.986
SAMN03579563	NA	white skin (Gallus gallus, 16 week, female, SAMN03579563)	55,400,490	0.84	0.28	174.779
SAMN03579564	NA	black skin (Gallus gallus, 16 week, female, SAMN03579564)	59,205,048	0.83	0.27	180.453
SAMN04013381	26366565	Recessive White Rocks, high body weight (Gallus gallus, 7 Weeks, SAMN04013381)	56,670,724	0.79	0.37	163.386
SAMN04013382	26366565	Recessive White Rocks, low body weight (Gallus gallus, 7 Weeks, SAMN04013382)	47,368,088	0.79	0.37	162.791
SAMN04013383	26366565	Xing Hua Chicken, high body weight (Gallus gallus, 7 Weeks, SAMN04013383)	50,901,084	0.74	0.38	151.031
SAMN04013384	26366565	Xing Hua Chicken, low body weight (Gallus gallus, 7 Weeks, SAMN04013384)	90,471,262	0.73	0.36	163.843
SAMN05341171	NA	cochlea (Gallus gallus, Ph8-11d, pooled male and female, SAMN05341171)	151,314,258	0.82	0.32	212.149
SAMN06140852	NA	Thyroid gland (Gallus gallus, 39 weeks, female, SAMN06140852)	175,648,792	0.82	0.33	206.969
SAMN06140853	NA	Thyroid gland (Gallus gallus, 39 weeks, female, SAMN06140853)	153,389,158	0.81	0.39	216.851
SAMN06140854	NA	Thyroid gland (Gallus gallus, 39 weeks, female, SAMN06140854)	162,146,116	0.83	0.34	203.125
SAMN06140855	NA	Thyroid gland (Gallus gallus, 39 weeks, female, SAMN06140855)	158,528,308	0.81	0.39	204.148
SAMN06143075	28301039	Clone 18 rep2 (Gallus gallus, SAMN06143075)	48,534,572	0.71	0.34	125.046
SAMN06143076	28301039	Clone 18 rep1 (Gallus gallus, SAMN06143076)	72,387,134	0.7	0.33	126.886
SAMN06143077	28301039	Bach2KO rep3 (Gallus gallus, SAMN06143077)	69,547,304	0.7	0.34	125.435
SAMN06143078	28301039	Bach2KO rep2 (Gallus gallus, SAMN06143078)	69,487,136	0.67	0.33	123.071
SAMN06143079	28301039	Bach2KO rep1 (Gallus gallus, SAMN06143079)	60,446,870	0.57	0.33	111.257
SAMN06143080	28301039	Clone 18 rep3 (Gallus gallus, SAMN06143080)	31,315,162	0.7	0.34	118.308
SAMN08016552	NA	48 h infected-3 (Gallus gallus, SAMN08016552)	40,664,148	0.15	0.42	139.228
SAMN08016553	NA	48 h infected-2 (Gallus gallus, SAMN08016553)	47,362,010	0.14	0.45	143.718
SAMN08016554	NA	48 h infected-1 (Gallus gallus, SAMN08016554)	49,530,088	0.17	0.42	148.509
SAMN08016555	NA	24 h infected-3 (Gallus gallus, SAMN08016555)	46,996,798	0.42	0.43	172.398
SAMN08016556	NA	24 h infected-2 (Gallus gallus, SAMN08016556)	53,546,936	0.39	0.44	172.727
SAMN08016557	NA	24 h infected-1 (Gallus gallus, SAMN08016557)	45,849,362	0.41	0.43	170.245
SAMN08016558	NA	12 h infected-3 (Gallus gallus, SAMN08016558)	38,018,334	0.73	0.43	181.381
SAMN08016559	NA	12 h infected-2 (Gallus gallus, SAMN08016559)	37,479,300	0.75	0.43	180.186
SAMN08016560	NA	12 h infected-1 (Gallus gallus, SAMN08016560)	38,934,814	0.73	0.45	179.432
SAMN08016663	NA	48 h mock-3 (Gallus gallus, SAMN08016663)	48,413,434	0.82	0.44	179.018
SAMN08016664	NA	48 h mock-2 (Gallus gallus, SAMN08016664)	46,740,100	0.82	0.43	178.991
SAMN08016665	NA	48 h mock-1 (Gallus gallus, SAMN08016665)	44,523,570	0.81	0.43	178.156
SAMN08016666	NA	24 h mock-3 (Gallus gallus, SAMN08016666)	48,588,828	0.82	0.41	180.428
SAMN08016667	NA	24 h mock-2 (Gallus gallus, SAMN08016667)	49,375,266	0.82	0.44	180.936
SAMN08016668	NA	24 h mock-1 (Gallus gallus, SAMN08016668)	49,023,726	0.82	0.42	180.489
SAMN08016669	NA	12 h mock-3 (Gallus gallus, SAMN08016669)	35,866,470	0.82	0.41	178.451
SAMN08016670	NA	12 h mock-2 (Gallus gallus, SAMN08016670)	49,919,738	0.82	0.42	185.418
SAMN08016671	NA	12 h mock-1 (Gallus gallus, SAMN08016671)	54,883,560	0.82	0.42	186.971

## Sheet: Run
Run	Experiment	Project	Sample	Number of reads	Percent aligned reads	Percent of aligned reads with introns
ERR652853	ERX609202	ERP007205	SAMEA2812691	31,262,328	0.87	0.27
ERR652848	ERX609203	ERP007205	SAMEA2812692	28,221,016	0.81	0.28
ERR652852	ERX609204	ERP007205	SAMEA2812693	27,087,284	0.84	0.25
ERR652851	ERX609205	ERP007205	SAMEA2812694	34,097,602	0.8	0.28
ERR652850	ERX609206	ERP007205	SAMEA2812695	37,317,268	0.86	0.27
ERR652849	ERX609207	ERP007205	SAMEA2812696	33,666,450	0.88	0.28
ERR664972	ERX620930	ERP008593	SAMEA3109050	75,174,726	0.85	0.28
ERR664974	ERX620931	ERP008593	SAMEA3109051	149,656,536	0.84	0.25
ERR664975	ERX620932	ERP008593	SAMEA3109052	129,134,996	0.77	0.26
ERR664973	ERX620933	ERP008593	SAMEA3109053	94,156,104	0.85	0.31
ERR5101078	ERX4906661	ERP126355	SAMEA103992290	74,281,598	0.87	0.4
ERR5101079	ERX4906661	ERP126355	SAMEA103992290	73,255,734	0.87	0.4
ERR5101080	ERX4906661	ERP126355	SAMEA103992290	73,048,428	0.87	0.4
ERR5101039	ERX4906648	ERP126355	SAMEA103992323	81,447,270	0.87	0.34
ERR5101040	ERX4906648	ERP126355	SAMEA103992323	81,253,554	0.87	0.34
ERR5101041	ERX4906648	ERP126355	SAMEA103992323	81,495,528	0.87	0.34
ERR5101006	ERX4906644	ERP126355	SAMEA103992393	66,690,910	0.83	0.26
ERR5101007	ERX4906644	ERP126355	SAMEA103992393	65,537,412	0.83	0.26
ERR5101008	ERX4906644	ERP126355	SAMEA103992393	65,405,310	0.82	0.26
ERR5101075	ERX4906660	ERP126355	SAMEA103992415	70,896,618	0.81	0.48
ERR5101076	ERX4906660	ERP126355	SAMEA103992415	70,604,706	0.81	0.48
ERR5101077	ERX4906660	ERP126355	SAMEA103992415	70,768,828	0.81	0.48
ERR5101051	ERX4906652	ERP126355	SAMEA103992428	55,582,374	0.8	0.35
ERR5101052	ERX4906652	ERP126355	SAMEA103992428	54,281,990	0.8	0.35
ERR5101053	ERX4906652	ERP126355	SAMEA103992428	54,330,044	0.8	0.35
ERR5101030	ERX4906668	ERP126355	SAMEA103992432	70,503,940	0.85	0.37
ERR5101031	ERX4906668	ERP126355	SAMEA103992432	70,162,488	0.85	0.37
ERR5101032	ERX4906668	ERP126355	SAMEA103992432	70,134,578	0.85	0.37
ERR5101069	ERX4906658	ERP126355	SAMEA103992437	71,593,602	0.8	0.46
ERR5101070	ERX4906658	ERP126355	SAMEA103992437	71,220,624	0.8	0.46
ERR5101071	ERX4906658	ERP126355	SAMEA103992437	71,304,686	0.8	0.46
ERR5101021	ERX4906665	ERP126355	SAMEA103992440	74,719,404	0.83	0.37
ERR5101022	ERX4906665	ERP126355	SAMEA103992440	73,778,682	0.82	0.37
ERR5101023	ERX4906665	ERP126355	SAMEA103992440	73,727,548	0.82	0.37
ERR5101024	ERX4906666	ERP126355	SAMEA103992453	67,320,410	0.84	0.38
ERR5101025	ERX4906666	ERP126355	SAMEA103992453	66,979,808	0.84	0.38
ERR5101026	ERX4906666	ERP126355	SAMEA103992453	66,996,454	0.84	0.38
ERR5101066	ERX4906657	ERP126355	SAMEA103992470	75,114,698	0.81	0.5
ERR5101067	ERX4906657	ERP126355	SAMEA103992470	74,371,386	0.81	0.5
ERR5101068	ERX4906657	ERP126355	SAMEA103992470	74,376,838	0.81	0.5
ERR5101009	ERX4906645	ERP126355	SAMEA103992482	74,517,406	0.81	0.26
ERR5101010	ERX4906645	ERP126355	SAMEA103992482	73,853,896	0.81	0.26
ERR5101011	ERX4906645	ERP126355	SAMEA103992482	73,970,856	0.81	0.26
ERR5101012	ERX4906662	ERP126355	SAMEA103992484	87,412,070	0.79	0.36
ERR5101013	ERX4906662	ERP126355	SAMEA103992484	87,724,574	0.79	0.36
ERR5101014	ERX4906662	ERP126355	SAMEA103992484	88,229,230	0.79	0.36
ERR5101060	ERX4906655	ERP126355	SAMEA103992527	53,157,074	0.82	0.29
ERR5101061	ERX4906655	ERP126355	SAMEA103992527	52,855,140	0.82	0.29
ERR5101062	ERX4906655	ERP126355	SAMEA103992527	52,900,990	0.82	0.29
ERR5101003	ERX4906643	ERP126355	SAMEA103992528	66,066,980	0.83	0.26
ERR5101004	ERX4906643	ERP126355	SAMEA103992528	65,144,530	0.83	0.26
ERR5101005	ERX4906643	ERP126355	SAMEA103992528	65,136,122	0.83	0.26
ERR5101018	ERX4906664	ERP126355	SAMEA103992531	79,989,724	0.8	0.34
ERR5101019	ERX4906664	ERP126355	SAMEA103992531	79,886,758	0.8	0.34
ERR5101020	ERX4906664	ERP126355	SAMEA103992531	79,947,972	0.8	0.34
ERR5101000	ERX4906642	ERP126355	SAMEA103992533	86,092,168	0.83	0.26
ERR5101001	ERX4906642	ERP126355	SAMEA103992533	85,359,932	0.83	0.26
ERR5101002	ERX4906642	ERP126355	SAMEA103992533	85,334,554	0.82	0.26
ERR5101027	ERX4906667	ERP126355	SAMEA103992543	66,607,780	0.84	0.36
ERR5101028	ERX4906667	ERP126355	SAMEA103992543	65,832,444	0.84	0.36
ERR5101029	ERX4906667	ERP126355	SAMEA103992543	65,571,138	0.83	0.36
ERR5101015	ERX4906663	ERP126355	SAMEA103992544	58,655,974	0.79	0.32
ERR5101016	ERX4906663	ERP126355	SAMEA103992544	58,191,624	0.79	0.32
ERR5101017	ERX4906663	ERP126355	SAMEA103992544	58,207,294	0.79	0.32
ERR5101045	ERX4906650	ERP126355	SAMEA103992559	70,394,644	0.8	0.35
ERR5101046	ERX4906650	ERP126355	SAMEA103992559	69,734,190	0.8	0.35
ERR5101047	ERX4906650	ERP126355	SAMEA103992559	69,754,192	0.8	0.35
ERR5101072	ERX4906659	ERP126355	SAMEA103992570	73,265,734	0.84	0.48
ERR5101073	ERX4906659	ERP126355	SAMEA103992570	72,140,594	0.84	0.48
ERR5101074	ERX4906659	ERP126355	SAMEA103992570	71,832,034	0.84	0.48
ERR5101054	ERX4906653	ERP126355	SAMEA103992604	75,961,206	0.79	0.33
ERR5101055	ERX4906653	ERP126355	SAMEA103992604	74,920,396	0.79	0.33
ERR5101056	ERX4906653	ERP126355	SAMEA103992604	74,895,666	0.79	0.33
ERR5101048	ERX4906651	ERP126355	SAMEA103992623	67,903,942	0.77	0.32
ERR5101049	ERX4906651	ERP126355	SAMEA103992623	67,235,312	0.77	0.32
ERR5101050	ERX4906651	ERP126355	SAMEA103992623	67,259,678	0.77	0.32
ERR5101033	ERX4906646	ERP126355	SAMEA103992639	67,516,402	0.85	0.36
ERR5101034	ERX4906646	ERP126355	SAMEA103992639	66,824,680	0.85	0.36
ERR5101035	ERX4906646	ERP126355	SAMEA103992639	66,958,820	0.84	0.36
ERR5101063	ERX4906656	ERP126355	SAMEA103992648	51,716,936	0.85	0.29
ERR5101064	ERX4906656	ERP126355	SAMEA103992648	51,394,818	0.85	0.29
ERR5101065	ERX4906656	ERP126355	SAMEA103992648	51,399,108	0.85	0.29
ERR5101057	ERX4906654	ERP126355	SAMEA103992660	58,255,330	0.77	0.3
ERR5101058	ERX4906654	ERP126355	SAMEA103992660	58,346,430	0.77	0.3
ERR5101059	ERX4906654	ERP126355	SAMEA103992660	58,656,510	0.77	0.3
ERR5101036	ERX4906647	ERP126355	SAMEA103992683	58,990,306	0.83	0.34
ERR5101037	ERX4906647	ERP126355	SAMEA103992683	58,266,788	0.83	0.34
ERR5101038	ERX4906647	ERP126355	SAMEA103992683	58,225,002	0.83	0.34
ERR5101042	ERX4906649	ERP126355	SAMEA103992692	74,916,160	0.83	0.33
ERR5101043	ERX4906649	ERP126355	SAMEA103992692	74,232,030	0.83	0.33
ERR5101044	ERX4906649	ERP126355	SAMEA103992692	74,248,264	0.83	0.33
SRR000636	SRX000119	SRP000097	SAMN00000795	277.663	0.76	0.13
SRR000638	SRX000119	SRP000097	SAMN00000795	3.813	0.76	0.12
SRR000643	SRX000119	SRP000097	SAMN00000795	268.445	0.76	0.13
SRR000644	SRX000119	SRP000097	SAMN00000795	3.631	0.74	0.11
SRR000646	SRX000119	SRP000097	SAMN00000795	3.208	0.75	0.13
SRR000637	SRX000120	SRP000097	SAMN00000795	174.785	0.82	0.24
SRR000639	SRX000120	SRP000097	SAMN00000795	5.621	0.82	0.25
SRR000641	SRX000120	SRP000097	SAMN00000795	166.361	0.82	0.24
SRR000642	SRX000120	SRP000097	SAMN00000795	2.996	0.83	0.24
SRR000645	SRX000120	SRP000097	SAMN00000795	4.364	0.82	0.26
SRR1264528	SRX528281	SRP041478	SAMN02738215	189,244,660	0.85	0.14
SRR1265109	SRX528834	SRP041478	SAMN02738216	120,570,422	0.82	0.2
SRR1265122	SRX528843	SRP041478	SAMN02738217	106,499,126	0.84	0.22
SRR1265901	SRX529337	SRP041478	SAMN02738218	146,181,954	0.87	0.24
SRR1265914	SRX529339	SRP041478	SAMN02738219	148,599,532	0.87	0.2
SRR1265943	SRX529353	SRP041478	SAMN02738220	106,842,912	0.87	0.2
SRR1265944	SRX529354	SRP041478	SAMN02738221	143,622,554	0.84	0.25
SRR1265945	SRX529355	SRP041478	SAMN02738222	145,335,050	0.86	0.25
SRR1265946	SRX529356	SRP041478	SAMN02738223	118,280,422	0.86	0.25
SRR1265950	SRX529360	SRP041478	SAMN02738224	156,832,008	0.86	0.18
SRR1265951	SRX529361	SRP041478	SAMN02738225	150,783,768	0.86	0.18
SRR1265952	SRX529362	SRP041478	SAMN02738226	152,273,494	0.86	0.18
SRR1265947	SRX529357	SRP041478	SAMN02738227	142,016,780	0.87	0.22
SRR1265948	SRX529358	SRP041478	SAMN02738228	113,006,108	0.87	0.2
SRR1265949	SRX529359	SRP041478	SAMN02738229	146,813,926	0.87	0.21
SRR1539839	SRX672734	SRP045382	SAMN02979340	4,239,440	0.53	0.31
SRR1539840	SRX672735	SRP045382	SAMN02979341	4,117,852	0.55	0.35
SRR1539841	SRX672736	SRP045382	SAMN02979342	4,175,736	0.53	0.34
SRR1539842	SRX672737	SRP045382	SAMN02979343	3,974,614	0.51	0.32
SRR1539843	SRX672738	SRP045382	SAMN02979344	3,952,612	0.53	0.33
SRR1539844	SRX672739	SRP045382	SAMN02979345	3,664,098	0.54	0.31
SRR1821183	SRX892810	SRP055561	SAMN03376183	80,258,102	0.71	0.25
SRR1821184	SRX892811	SRP055561	SAMN03376184	86,305,796	0.67	0.23
SRR1821185	SRX892812	SRP055561	SAMN03376185	101,028,434	0.7	0.24
SRR1821186	SRX892813	SRP055561	SAMN03376186	81,602,282	0.6	0.23
SRR1821188	SRX892814	SRP055561	SAMN03376187	88,785,322	0.6	0.24
SRR1821187	SRX892815	SRP055561	SAMN03376188	75,829,126	0.77	0.26
SRR2005776	SRX1015852	SRP057874	SAMN03579563	55,400,490	0.84	0.28
SRR2005777	SRX1015853	SRP057874	SAMN03579564	59,205,048	0.83	0.27
SRR2185589	SRX1165467	SRP062880	SAMN04013381	8,000,000	0.82	0.37
SRR2185590	SRX1165467	SRP062880	SAMN04013381	8,000,000	0.8	0.37
SRR2185591	SRX1165467	SRP062880	SAMN04013381	8,000,000	0.78	0.37
SRR2185592	SRX1165467	SRP062880	SAMN04013381	8,000,000	0.78	0.37
SRR2185593	SRX1165467	SRP062880	SAMN04013381	8,000,000	0.79	0.37
SRR2185594	SRX1165467	SRP062880	SAMN04013381	8,000,000	0.79	0.37
SRR2185595	SRX1165467	SRP062880	SAMN04013381	8,000,000	0.82	0.37
SRR2185596	SRX1165467	SRP062880	SAMN04013381	670.724	0.36	0.33
SRR2185597	SRX1165468	SRP062880	SAMN04013382	8,000,000	0.81	0.37
SRR2185598	SRX1165468	SRP062880	SAMN04013382	8,000,000	0.79	0.37
SRR2185599	SRX1165468	SRP062880	SAMN04013382	8,000,000	0.79	0.37
SRR2185600	SRX1165468	SRP062880	SAMN04013382	8,000,000	0.8	0.37
SRR2185601	SRX1165468	SRP062880	SAMN04013382	8,000,000	0.79	0.37
SRR2185602	SRX1165468	SRP062880	SAMN04013382	7,368,088	0.79	0.37
SRR2185603	SRX1165469	SRP062880	SAMN04013383	8,000,000	0.76	0.38
SRR2185604	SRX1165469	SRP062880	SAMN04013383	8,000,000	0.75	0.38
SRR2185605	SRX1165469	SRP062880	SAMN04013383	8,000,000	0.73	0.38
SRR2185606	SRX1165469	SRP062880	SAMN04013383	8,000,000	0.73	0.38
SRR2185607	SRX1165469	SRP062880	SAMN04013383	8,000,000	0.74	0.38
SRR2185608	SRX1165469	SRP062880	SAMN04013383	8,000,000	0.74	0.38
SRR2185609	SRX1165469	SRP062880	SAMN04013383	2,901,084	0.67	0.37
SRR2185610	SRX1165470	SRP062880	SAMN04013384	8,000,000	0.76	0.37
SRR2185611	SRX1165470	SRP062880	SAMN04013384	8,000,000	0.71	0.36
SRR2185612	SRX1165470	SRP062880	SAMN04013384	8,000,000	0.76	0.37
SRR2185613	SRX1165470	SRP062880	SAMN04013384	2,471,262	0.57	0.35
SRR2185614	SRX1165470	SRP062880	SAMN04013384	8,000,000	0.74	0.36
SRR2185615	SRX1165470	SRP062880	SAMN04013384	8,000,000	0.75	0.37
SRR2185616	SRX1165470	SRP062880	SAMN04013384	8,000,000	0.71	0.36
SRR2185617	SRX1165470	SRP062880	SAMN04013384	8,000,000	0.76	0.37
SRR2185618	SRX1165470	SRP062880	SAMN04013384	8,000,000	0.71	0.36
SRR2185619	SRX1165470	SRP062880	SAMN04013384	8,000,000	0.76	0.37
SRR2185620	SRX1165470	SRP062880	SAMN04013384	8,000,000	0.71	0.36
SRR2185621	SRX1165470	SRP062880	SAMN04013384	8,000,000	0.75	0.37
SRR3740205	SRX1895295	SRP077758	SAMN05341171	151,314,258	0.82	0.32
SRR5112923	SRX2425114	SRP095160	SAMN06143075	24,414,056	0.71	0.34
SRR5112924	SRX2425114	SRP095160	SAMN06143075	24,120,516	0.71	0.34
SRR5112921	SRX2425113	SRP095160	SAMN06143076	36,405,130	0.7	0.33
SRR5112922	SRX2425113	SRP095160	SAMN06143076	35,982,004	0.7	0.33
SRR5112931	SRX2425118	SRP095160	SAMN06143077	34,999,248	0.7	0.34
SRR5112932	SRX2425118	SRP095160	SAMN06143077	34,548,056	0.7	0.34
SRR5112929	SRX2425117	SRP095160	SAMN06143078	34,973,782	0.67	0.33
SRR5112930	SRX2425117	SRP095160	SAMN06143078	34,513,354	0.67	0.33
SRR5112927	SRX2425116	SRP095160	SAMN06143079	30,405,640	0.57	0.33
SRR5112928	SRX2425116	SRP095160	SAMN06143079	30,041,230	0.57	0.33
SRR5112925	SRX2425115	SRP095160	SAMN06143080	15,754,220	0.7	0.34
SRR5112926	SRX2425115	SRP095160	SAMN06143080	15,560,942	0.7	0.34
SRR5119411	SRX2434693	SRP095297	SAMN06140852	175,648,792	0.82	0.33
SRR5119412	SRX2434694	SRP095297	SAMN06140853	153,389,158	0.81	0.39
SRR5119410	SRX2434692	SRP095297	SAMN06140854	162,146,116	0.83	0.34
SRR5119413	SRX2434695	SRP095297	SAMN06140855	158,528,308	0.81	0.39
SRR6284199	SRX3386313	SRP124864	SAMN08016552	40,664,148	0.15	0.42
SRR6284198	SRX3386312	SRP124864	SAMN08016553	47,362,010	0.14	0.45
SRR6284197	SRX3386311	SRP124864	SAMN08016554	49,530,088	0.17	0.42
SRR6284196	SRX3386310	SRP124864	SAMN08016555	46,996,798	0.42	0.43
SRR6284195	SRX3386309	SRP124864	SAMN08016556	53,546,936	0.39	0.44
SRR6284194	SRX3386308	SRP124864	SAMN08016557	45,849,362	0.41	0.43
SRR6284193	SRX3386307	SRP124864	SAMN08016558	38,018,334	0.73	0.43
SRR6284192	SRX3386306	SRP124864	SAMN08016559	37,479,300	0.75	0.43
SRR6284191	SRX3386305	SRP124864	SAMN08016560	38,934,814	0.73	0.45
SRR6284190	SRX3386304	SRP124864	SAMN08016663	48,413,434	0.82	0.44
SRR6284189	SRX3386303	SRP124864	SAMN08016664	46,740,100	0.82	0.43
SRR6284188	SRX3386302	SRP124864	SAMN08016665	44,523,570	0.81	0.43
SRR6284187	SRX3386301	SRP124864	SAMN08016666	48,588,828	0.82	0.41
SRR6284186	SRX3386300	SRP124864	SAMN08016667	49,375,266	0.82	0.44
SRR6284185	SRX3386299	SRP124864	SAMN08016668	49,023,726	0.82	0.42
SRR6284184	SRX3386298	SRP124864	SAMN08016669	35,866,470	0.82	0.41
SRR6284183	SRX3386297	SRP124864	SAMN08016670	49,919,738	0.82	0.42
SRR6284182	SRX3386296	SRP124864	SAMN08016671	54,883,560	0.82	0.42
