# Supplementary material for: Deep Conservation and Unexpected Evolutionary History of Neighboring lncRNAs MALAT1 and NEAT1
Source: J Mol Evol. 2024 Jan 8;92(1):30–41. doi: 10.1007/s00239-023-10151-y (PMC10869381; doi:10.1007/s00239-023-10151-y)
Supplement: Supplementary file 3 — Supplementary Data 3 SRA Accessions of RNA-seq data that contributed to coverage data in Supplementary Fig. 1 Supplementary file3 (ZIP 608 KB) [file 239_2023_10151_MOESM3_ESM.zip › SRA accessions Homo sapiens.xlsx]

## Sheet: Sample
Sample Id	Publication	Track name	Number of reads	Percent aligned reads	Percent of aligned reads with introns	Number of introns
All	NA	Aggregate of all aligned samples	9,704,897,596	0.77	0.19	468.16
SAMEA1965299	24309898	lymph node (Homo sapiens, SAMEA1965299)	66,821,956	0.83	0.27	204.705
SAMEA1966682	24309898	appendix (Homo sapiens, SAMEA1966682)	36,618,892	0.64	0.24	183.726
SAMEA1968189	24309898	endometrium (Homo sapiens, SAMEA1968189)	30,037,822	0.64	0.23	175.098
SAMEA1968540	24309898	colon (Homo sapiens, SAMEA1968540)	100,347,268	0.78	0.26	226.146
SAMEA1968832	24309898	salivary gland (Homo sapiens, SAMEA1968832)	57,679,372	0.82	0.3	180.688
SAMEA1968968	24309898	testis (Homo sapiens, SAMEA1968968)	88,872,144	0.79	0.24	312.891
SAMEA1970526	24309898	kidney (Homo sapiens, SAMEA1970526)	36,522,560	0.73	0.22	182.85
SAMEA2142348	24309898	colon (Homo sapiens, SAMEA2142348)	63,457,052	0.76	0.26	207.991
SAMEA2142363	24309898	lung (Homo sapiens, SAMEA2142363)	25,336,854	0.52	0.24	163.029
SAMEA2142586	24309898	stomach (Homo sapiens, SAMEA2142586)	45,221,544	0.71	0.25	198.156
SAMEA2142670	24309898	appendix (Homo sapiens, SAMEA2142670)	34,967,306	0.65	0.24	180.59
SAMEA2142680	24309898	adipose tissue (Homo sapiens, SAMEA2142680)	44,310,360	0.7	0.23	181.139
SAMEA2142853	24309898	placenta (Homo sapiens, SAMEA2142853)	60,528,228	0.8	0.28	192.957
SAMEA2144120	24309898	thyroid (Homo sapiens, SAMEA2144120)	47,504,894	0.84	0.27	200.072
SAMEA2144333	24309898	lung (Homo sapiens, SAMEA2144333)	58,680,886	0.75	0.23	209.431
SAMEA2144335	24309898	bladder (Homo sapiens, SAMEA2144335)	54,022,214	0.82	0.25	204.235
SAMEA2144835	24309898	duodenum (Homo sapiens, SAMEA2144835)	36,931,326	0.69	0.25	182.67
SAMEA2145122	24309898	liver (Homo sapiens, SAMEA2145122)	24,450,074	0.84	0.32	150.328
SAMEA2145240	24309898	thyroid (Homo sapiens, SAMEA2145240)	61,149,530	0.87	0.24	208.103
SAMEA2145245	24309898	animal ovary (Homo sapiens, SAMEA2145245)	61,026,932	0.82	0.26	201.59
SAMEA2145313	24309898	thyroid (Homo sapiens, SAMEA2145313)	62,858,218	0.87	0.26	197.277
SAMEA2145544	24309898	adrenal gland (Homo sapiens, SAMEA2145544)	36,172,312	0.69	0.22	180.626
SAMEA2145743	24309898	cerebral cortex (Homo sapiens, SAMEA2145743)	48,647,510	0.75	0.22	201.654
SAMEA2145774	24309898	kidney (Homo sapiens, SAMEA2145774)	24,329,886	0.73	0.2	178.723
SAMEA2145893	24309898	skin (Homo sapiens, SAMEA2145893)	54,024,264	0.79	0.19	191.031
SAMEA2146236	24309898	spleen (Homo sapiens, SAMEA2146236)	54,088,204	0.75	0.23	205.376
SAMEA2146411	24309898	adrenal gland (Homo sapiens, SAMEA2146411)	40,774,710	0.66	0.2	173.831
SAMEA2146982	24309898	gall bladder (Homo sapiens, SAMEA2146982)	53,066,044	0.83	0.25	207.919
SAMEA2147596	24309898	skin (Homo sapiens, SAMEA2147596)	58,124,012	0.78	0.21	188.636
SAMEA2147920	24309898	lung (Homo sapiens, SAMEA2147920)	54,490,100	0.65	0.26	184.864
SAMEA2147975	24309898	esophagus (Homo sapiens, SAMEA2147975)	62,873,752	0.76	0.25	197.349
SAMEA2148093	24309898	testis (Homo sapiens, SAMEA2148093)	78,014,476	0.71	0.25	273.225
SAMEA2148874	24309898	testis (Homo sapiens, SAMEA2148874)	88,170,168	0.79	0.26	320.507
SAMEA2149004	24309898	bone marrow (Homo sapiens, SAMEA2149004)	65,625,860	0.8	0.24	182.271
SAMEA2149178	24309898	testis (Homo sapiens, SAMEA2149178)	35,380,630	0.71	0.24	234.246
SAMEA2149398	24309898	placenta (Homo sapiens, SAMEA2149398)	59,110,486	0.78	0.25	201.014
SAMEA2149876	24309898	lymph node (Homo sapiens, SAMEA2149876)	45,144,900	0.7	0.24	187.299
SAMEA2150385	24309898	lymph node (Homo sapiens, SAMEA2150385)	47,721,648	0.65	0.23	178.079
SAMEA2150585	24309898	salivary gland (Homo sapiens, SAMEA2150585)	40,627,500	0.79	0.28	169.99
SAMEA2151119	24309898	testis (Homo sapiens, SAMEA2151119)	67,211,580	0.8	0.26	302.911
SAMEA2151358	24309898	appendix (Homo sapiens, SAMEA2151358)	39,020,034	0.68	0.25	190.631
SAMEA2151405	24309898	pancreas (Homo sapiens, SAMEA2151405)	58,062,170	0.86	0.46	160.413
SAMEA2151741	24309898	heart (Homo sapiens, SAMEA2151741)	66,584,118	0.82	0.25	195.879
SAMEA2151887	24309898	salivary gland (Homo sapiens, SAMEA2151887)	56,607,510	0.81	0.23	188.341
SAMEA2152474	24309898	small intestine (Homo sapiens, SAMEA2152474)	37,186,980	0.67	0.24	180.946
SAMEA2152568	24309898	colon (Homo sapiens, SAMEA2152568)	29,610,016	0.75	0.21	171.577
SAMEA2152719	24309898	lymph node (Homo sapiens, SAMEA2152719)	60,073,164	0.83	0.23	209.028
SAMEA2152798	24309898	colon (Homo sapiens, SAMEA2152798)	52,720,584	0.77	0.25	193.59
SAMEA2153031	24309898	spleen (Homo sapiens, SAMEA2153031)	53,297,408	0.74	0.23	203.157
SAMEA2153307	24309898	placenta (Homo sapiens, SAMEA2153307)	64,981,770	0.83	0.26	206.37
SAMEA2153347	24309898	pancreas (Homo sapiens, SAMEA2153347)	48,967,740	0.83	0.46	153.226
SAMEA2153427	24309898	prostate (Homo sapiens, SAMEA2153427)	43,313,498	0.63	0.21	187.819
SAMEA2153733	24309898	small intestine (Homo sapiens, SAMEA2153733)	47,619,400	0.69	0.24	195.891
SAMEA2153932	24309898	small intestine (Homo sapiens, SAMEA2153932)	42,679,086	0.7	0.24	191.131
SAMEA2153946	24309898	duodenum (Homo sapiens, SAMEA2153946)	35,961,142	0.63	0.23	176.324
SAMEA2153980	24309898	adipose tissue (Homo sapiens, SAMEA2153980)	27,832,818	0.8	0.21	170.199
SAMEA2154125	24309898	adipose tissue (Homo sapiens, SAMEA2154125)	57,832,118	0.71	0.21	172.417
SAMEA2154361	24309898	heart (Homo sapiens, SAMEA2154361)	57,789,886	0.77	0.19	173.949
SAMEA2154405	24309898	stomach (Homo sapiens, SAMEA2154405)	63,378,826	0.67	0.25	196.751
SAMEA2154529	24309898	bone marrow (Homo sapiens, SAMEA2154529)	69,290,158	0.82	0.26	194.789
SAMEA2154665	24309898	cerebral cortex (Homo sapiens, SAMEA2154665)	35,170,528	0.78	0.2	189.021
SAMEA2155371	24309898	animal ovary (Homo sapiens, SAMEA2155371)	63,666,922	0.81	0.26	199.277
SAMEA2155550	24309898	heart (Homo sapiens, SAMEA2155550)	70,227,810	0.75	0.2	192.525
SAMEA2155590	24309898	liver (Homo sapiens, SAMEA2155590)	45,622,372	0.78	0.31	160.471
SAMEA2155628	24309898	lymph node (Homo sapiens, SAMEA2155628)	56,924,356	0.82	0.25	191.77
SAMEA2155751	24309898	spleen (Homo sapiens, SAMEA2155751)	48,216,182	0.71	0.24	195.997
SAMEA2155770	24309898	lung (Homo sapiens, SAMEA2155770)	35,086,788	0.64	0.25	185.64
SAMEA2155974	24309898	endometrium (Homo sapiens, SAMEA2155974)	34,842,446	0.71	0.22	183.93
SAMEA2155984	24309898	prostate (Homo sapiens, SAMEA2155984)	43,454,556	0.75	0.21	199.341
SAMEA2156099	24309898	endometrium (Homo sapiens, SAMEA2156099)	55,837,908	0.86	0.25	205.798
SAMEA2156266	24309898	colon (Homo sapiens, SAMEA2156266)	34,457,174	0.74	0.23	182.714
SAMEA2156670	24309898	esophagus (Homo sapiens, SAMEA2156670)	70,090,894	0.77	0.26	201.437
SAMEA2157437	24309898	cerebral cortex (Homo sapiens, SAMEA2157437)	56,933,296	0.74	0.2	207.081
SAMEA2157511	24309898	stomach (Homo sapiens, SAMEA2157511)	40,195,060	0.76	0.32	185.853
SAMEA2158188	24309898	testis (Homo sapiens, SAMEA2158188)	71,831,838	0.77	0.24	298.763
SAMEA2158569	24309898	lung (Homo sapiens, SAMEA2158569)	50,709,664	0.73	0.23	213.985
SAMEA2158800	24309898	esophagus (Homo sapiens, SAMEA2158800)	53,676,028	0.76	0.27	199.896
SAMEA2159080	24309898	kidney (Homo sapiens, SAMEA2159080)	49,144,532	0.76	0.22	193.994
SAMEA2159368	24309898	prostate (Homo sapiens, SAMEA2159368)	35,470,210	0.67	0.23	187.419
SAMEA2159607	24309898	heart (Homo sapiens, SAMEA2159607)	60,957,538	0.77	0.22	184.663
SAMEA2159764	24309898	spleen (Homo sapiens, SAMEA2159764)	48,946,924	0.73	0.23	199.569
SAMEA2159912	24309898	gall bladder (Homo sapiens, SAMEA2159912)	59,779,178	0.8	0.25	211.644
SAMEA2159931	24309898	thyroid (Homo sapiens, SAMEA2159931)	89,033,606	0.85	0.26	221.25
SAMEA2161674	24309898	testis (Homo sapiens, SAMEA2161674)	64,108,436	0.79	0.25	291.196
SAMEA2161836	24309898	small intestine (Homo sapiens, SAMEA2161836)	39,010,088	0.7	0.24	186.914
SAMEA2161920	24309898	bladder (Homo sapiens, SAMEA2161920)	54,262,540	0.78	0.27	203.942
SAMEA2162328	24309898	kidney (Homo sapiens, SAMEA2162328)	32,901,940	0.78	0.26	186.249
SAMEA2162568	24309898	placenta (Homo sapiens, SAMEA2162568)	63,375,316	0.71	0.24	198.739
SAMEA2162823	24309898	bone marrow (Homo sapiens, SAMEA2162823)	59,376,592	0.78	0.19	174.425
SAMEA2162841	24309898	adrenal gland (Homo sapiens, SAMEA2162841)	43,866,794	0.69	0.23	188.268
SAMEA2162895	24309898	liver (Homo sapiens, SAMEA2162895)	60,957,988	0.82	0.29	179.001
SAMEA2162946	24309898	prostate (Homo sapiens, SAMEA2162946)	33,674,162	0.76	0.23	189.569
SAMEA2163105	24309898	bone marrow (Homo sapiens, SAMEA2163105)	68,272,308	0.8	0.25	179.786
SAMEA2163459	24309898	gall bladder (Homo sapiens, SAMEA2163459)	60,398,734	0.77	0.24	217.06
SAMEA2163623	24309898	skin (Homo sapiens, SAMEA2163623)	64,501,038	0.8	0.19	189.526
SAMEA2467142	NA	Achilles tendon (Homo sapiens, 74 year, SAMEA2467142)	47,312,728	0.84	0.13	134.407
SAMEA2467143	NA	Achilles tendon (Homo sapiens, 14 year, SAMEA2467143)	91,209,366	0.84	0.17	160.574
SAMEA2467144	NA	Achilles tendon (Homo sapiens, 16 year, SAMEA2467144)	75,007,764	0.84	0.12	167.106
SAMEA2467145	NA	Achilles tendon (Homo sapiens, 79 year, SAMEA2467145)	56,190,208	0.84	0.12	147.484
SAMEA2467146	NA	Achilles tendon (Homo sapiens, 60 year, SAMEA2467146)	62,341,456	0.83	0.15	166.559
SAMEA2467147	NA	Achilles tendon (Homo sapiens, 66 year, SAMEA2467147)	66,862,470	0.83	0.12	162.07
SAMEA2467148	NA	Achilles tendon (Homo sapiens, 21 year, SAMEA2467148)	62,357,592	0.84	0.14	165.306
SAMEA2467149	NA	Achilles tendon (Homo sapiens, 27 year, SAMEA2467149)	61,815,148	0.82	0.13	129.271
SAMEA2467150	NA	Achilles tendon (Homo sapiens, 68 year, SAMEA2467150)	63,617,210	0.83	0.13	163.876
SAMN02400288	22355776,23604310,23884293	normal human breast organoids 3 (Homo sapiens, SAMN02400288)	74,356,276	0.89	0.17	205.449
SAMN02400289	22355776,23604310,23884293	normal human breast organoids 2 (Homo sapiens, SAMN02400289)	65,801,392	0.88	0.18	201.894
SAMN02400308	22355776,23604310,23884293	normal human breast organoids 1 (Homo sapiens, SAMN02400308)	65,709,192	0.88	0.18	198.604
SAMN03267750	26076956	Heart_10wk (Homo sapiens, SAMN03267750)	57,563,718	0.76	0.08	167.504
SAMN03267751	26076956	Heart_18wk (Homo sapiens, SAMN03267751)	53,859,362	0.67	0.16	165.218
SAMN03267752	26076956	Intestine_10wkB (Homo sapiens, SAMN03267752)	54,191,784	0.8	0.07	154.534
SAMN03267753	26076956	Adrenal_20wkA (Homo sapiens, SAMN03267753)	56,189,650	0.75	0.15	166.866
SAMN03267754	26076956	Adrenal_10wk (Homo sapiens, SAMN03267754)	42,387,348	0.78	0.09	151.338
SAMN03267755	26076956	Adrenal_16wk (Homo sapiens, SAMN03267755)	65,988,652	0.66	0.12	174.003
SAMN03267756	26076956	Heart_20wkC (Homo sapiens, SAMN03267756)	65,840,262	0.72	0.12	137.892
SAMN03267757	26076956	Heart_17wk (Homo sapiens, SAMN03267757)	63,075,574	0.66	0.15	167.158
SAMN03267758	26076956	Intestine_11wk (Homo sapiens, SAMN03267758)	41,784,054	0.79	0.09	157.154
SAMN03267759	26076956	Intestine_10wkA (Homo sapiens, SAMN03267759)	71,486,060	0.82	0.07	149.277
SAMN03267760	26076956	Heart_20wkA (Homo sapiens, SAMN03267760)	47,493,166	0.69	0.13	144.624
SAMN03267761	26076956	Adrenal_18wk (Homo sapiens, SAMN03267761)	59,228,560	0.74	0.13	177.851
SAMN03267762	26076956	Adrenal_20wkB (Homo sapiens, SAMN03267762)	56,271,848	0.66	0.14	170.374
SAMN03267763	26076956	Heart_11wk (Homo sapiens, SAMN03267763)	53,038,274	0.74	0.14	171.776
SAMN03267764	26076956	Heart_20wkB (Homo sapiens, SAMN03267764)	48,353,054	0.73	0.15	145.146
SAMN03267765	26076956	Stomach_20wkC (Homo sapiens, SAMN03267765)	42,273,128	0.74	0.14	182.294
SAMN03267766	26076956	Intestine_20wkB (Homo sapiens, SAMN03267766)	40,000,000	0.75	0.12	163.532
SAMN03267767	26076956	Lung_10wkA (Homo sapiens, SAMN03267767)	56,814,462	0.73	0.08	163.369
SAMN03267768	26076956	Lung_20wkA (Homo sapiens, SAMN03267768)	53,398,444	0.71	0.15	178.737
SAMN03267769	26076956	Intestine_20wkA (Homo sapiens, SAMN03267769)	36,952,524	0.79	0.15	167.184
SAMN03267770	26076956	Lung_10wkB (Homo sapiens, SAMN03267770)	56,566,820	0.78	0.1	170.335
SAMN03267771	26076956	Stomach_18wk (Homo sapiens, SAMN03267771)	52,566,730	0.76	0.14	184.726
SAMN03267772	26076956	Kidney_16wk (Homo sapiens, SAMN03267772)	78,828,756	0.8	0.08	184.249
SAMN03267773	26076956	Stomach_10wkB (Homo sapiens, SAMN03267773)	64,622,756	0.7	0.07	170.723
SAMN03267774	26076956	Stomach_16wk (Homo sapiens, SAMN03267774)	58,019,130	0.77	0.11	180.472
SAMN03267775	26076956	Intestine_15wk (Homo sapiens, SAMN03267775)	37,537,278	0.76	0.1	161.327
SAMN03267776	26076956	Lung_17wkA (Homo sapiens, SAMN03267776)	33,498,624	0.7	0.15	166.125
SAMN03267777	26076956	Kidney_20wk (Homo sapiens, SAMN03267777)	31,858,662	0.81	0.07	144.399
SAMN03267778	26076956	Lung_17wkB (Homo sapiens, SAMN03267778)	54,457,530	0.66	0.15	176.247
SAMN03267779	26076956	Stomach_10wkA (Homo sapiens, SAMN03267779)	55,855,456	0.76	0.09	187.185
SAMN03267780	26076956	Lung_20wkB (Homo sapiens, SAMN03267780)	51,580,532	0.7	0.13	179.725
SAMN03267781	26076956	Stomach_20wkB (Homo sapiens, SAMN03267781)	44,389,818	0.76	0.11	173.184
SAMN03267782	26076956	Intestine_17wk (Homo sapiens, SAMN03267782)	48,903,870	0.77	0.1	173.057
SAMN03267783	26076956	Stomach_20wkA (Homo sapiens, SAMN03267783)	42,444,382	0.74	0.13	176.089
SAMN03267784	26076956	Kidney_10wk (Homo sapiens, SAMN03267784)	52,116,580	0.75	0.07	159.638
SAMN03465401	NA	Adrenal gland (Homo sapiens, adult, pooled male and female, SAMN03465401)	75,843,326	0.78	0.1	184.67
SAMN03465402	NA	Brain, Cerebellum (Homo sapiens, adult, pooled male and female, SAMN03465402)	70,868,098	0.82	0.08	188.133
SAMN03465403	NA	Brain, whole (Homo sapiens, adult, pooled male and female, SAMN03465403)	75,684,718	0.79	0.09	194.827
SAMN03465404	NA	Brain, fetal (Homo sapiens, fetal, pooled male and female, SAMN03465404)	77,532,892	0.82	0.1	199.943
SAMN03465405	NA	Liver, Fetal (Homo sapiens, fetal, pooled male and female, SAMN03465405)	69,092,806	0.87	0.12	163.01
SAMN03465406	NA	Heart (Homo sapiens, adult, pooled male and female, SAMN03465406)	79,200,464	0.75	0.11	168.649
SAMN03465407	NA	kidney (Homo sapiens, adult, pooled male and female, SAMN03465407)	65,109,248	0.75	0.11	180.65
SAMN03465408	NA	Liver (Homo sapiens, adult, pooled male and female, SAMN03465408)	67,086,550	0.8	0.17	161.386
SAMN03465409	NA	Lung (Homo sapiens, adult, pooled male and female, SAMN03465409)	66,115,012	0.83	0.11	201.986
SAMN03465410	NA	Placenta (Homo sapiens, adult, female, SAMN03465410)	70,985,882	0.84	0.11	172.649
SAMN03465411	NA	Prostate (Homo sapiens, adult, male, SAMN03465411)	68,767,818	0.83	0.1	196.132
SAMN03465412	NA	Salivary Gland (Homo sapiens, adult, pooled male and female, SAMN03465412)	77,811,154	0.85	0.21	179.034
SAMN03465413	NA	Skeletal Muscle (Homo sapiens, adult, pooled male and female, SAMN03465413)	75,606,186	0.83	0.19	163.337
SAMN03465414	NA	Small Intestine (Homo sapiens, adult, pooled male and female, SAMN03465414)	72,492,290	0.82	0.11	196.721
SAMN03465415	NA	Spleen (Homo sapiens, adult, pooled male and female, SAMN03465415)	82,675,794	0.84	0.1	191.77
SAMN03465416	NA	Stomach (Homo sapiens, adult, pooled male and female, SAMN03465416)	73,018,660	0.82	0.11	195.073
SAMN03465418	NA	Thymus (Homo sapiens, adult, pooled male and female, SAMN03465418)	72,695,752	0.83	0.08	189.298
SAMN03465419	NA	Thyroid (Homo sapiens, adult, pooled male and female, SAMN03465419)	75,794,702	0.8	0.11	191.438
SAMN03465420	NA	Trachea (Homo sapiens, adult, pooled male and female, SAMN03465420)	70,890,274	0.82	0.1	194.379
SAMN03465421	NA	Uterus (Homo sapiens, adult, female, SAMN03465421)	72,876,872	0.83	0.09	190.409
SAMN03568911	26896382	fetal heart (Homo sapiens, SAMN03568911)	169,472,020	0.68	0.08	155.907
SAMN03568912	26896382	fetal heart (Homo sapiens, SAMN03568912)	131,730,114	0.69	0.09	161.136
SAMN04284274	NA	liver (Homo sapiens, 6 year, female, SAMN04284274)	342,795,668	0.81	0.18	222.947

## Sheet: Run
Run	Experiment	Project	Sample	Number of reads	Percent aligned reads	Percent of aligned reads with introns
ERR315440	ERX288560	ERP003613	SAMEA1965299	19,912,356	0.82	0.27
ERR315493	ERX288603	ERP003613	SAMEA1965299	27,147,794	0.84	0.27
ERR315441	ERX288632	ERP003613	SAMEA1965299	19,761,806	0.82	0.27
ERR315465	ERX288480	ERP003613	SAMEA1966682	18,379,322	0.68	0.24
ERR315437	ERX288565	ERP003613	SAMEA1966682	18,239,570	0.6	0.24
ERR315386	ERX288548	ERP003613	SAMEA1968189	14,985,150	0.64	0.24
ERR315438	ERX288619	ERP003613	SAMEA1968189	15,052,672	0.64	0.23
ERR315403	ERX288553	ERP003613	SAMEA1968540	15,370,586	0.75	0.25
ERR315357	ERX288643	ERP003613	SAMEA1968540	84,976,682	0.78	0.26
ERR315420	ERX288495	ERP003613	SAMEA1968832	28,583,338	0.82	0.3
ERR315459	ERX288534	ERP003613	SAMEA1968832	29,096,034	0.82	0.3
ERR315492	ERX288638	ERP003613	SAMEA1968968	88,872,144	0.79	0.24
ERR315383	ERX288622	ERP003613	SAMEA1970526	36,522,560	0.73	0.22
ERR315484	ERX288575	ERP003613	SAMEA2142348	63,457,052	0.76	0.26
ERR315439	ERX288596	ERP003613	SAMEA2142363	12,560,858	0.52	0.24
ERR315444	ERX288640	ERP003613	SAMEA2142363	12,775,996	0.52	0.24
ERR315379	ERX288605	ERP003613	SAMEA2142586	45,221,544	0.71	0.25
ERR315366	ERX288489	ERP003613	SAMEA2142670	17,505,118	0.69	0.24
ERR315345	ERX288559	ERP003613	SAMEA2142670	17,462,188	0.61	0.24
ERR315332	ERX288527	ERP003613	SAMEA2142680	44,310,360	0.7	0.23
ERR315377	ERX288541	ERP003613	SAMEA2142853	30,044,896	0.8	0.28
ERR315374	ERX288564	ERP003613	SAMEA2142853	30,483,332	0.8	0.28
ERR315428	ERX288515	ERP003613	SAMEA2144120	23,660,938	0.84	0.27
ERR315363	ERX288634	ERP003613	SAMEA2144120	23,843,956	0.84	0.27
ERR315341	ERX288597	ERP003613	SAMEA2144333	58,680,886	0.75	0.23
ERR315334	ERX288528	ERP003613	SAMEA2144335	12,671,984	0.78	0.25
ERR315447	ERX288557	ERP003613	SAMEA2144335	28,818,856	0.86	0.26
ERR315453	ERX288617	ERP003613	SAMEA2144335	12,531,374	0.76	0.25
ERR315445	ERX288555	ERP003613	SAMEA2144835	18,408,116	0.69	0.25
ERR315461	ERX288636	ERP003613	SAMEA2144835	18,523,210	0.69	0.25
ERR315327	ERX288481	ERP003613	SAMEA2145122	12,258,102	0.84	0.32
ERR315394	ERX288580	ERP003613	SAMEA2145122	12,191,972	0.84	0.32
ERR315397	ERX288556	ERP003613	SAMEA2145240	25,089,198	0.87	0.24
ERR315491	ERX288570	ERP003613	SAMEA2145240	17,956,006	0.87	0.24
ERR315483	ERX288627	ERP003613	SAMEA2145240	18,104,326	0.86	0.24
ERR315482	ERX288538	ERP003613	SAMEA2145245	30,220,438	0.82	0.26
ERR315380	ERX288624	ERP003613	SAMEA2145245	30,806,494	0.82	0.26
ERR315422	ERX288582	ERP003613	SAMEA2145313	31,263,940	0.88	0.26
ERR315358	ERX288613	ERP003613	SAMEA2145313	31,594,278	0.87	0.26
ERR315392	ERX288533	ERP003613	SAMEA2145544	17,996,630	0.65	0.22
ERR315450	ERX288583	ERP003613	SAMEA2145544	18,175,682	0.74	0.22
ERR315455	ERX288561	ERP003613	SAMEA2145743	48,647,510	0.75	0.22
ERR315468	ERX288476	ERP003613	SAMEA2145774	24,329,886	0.73	0.2
ERR315339	ERX288474	ERP003613	SAMEA2145893	27,156,502	0.79	0.19
ERR315376	ERX288629	ERP003613	SAMEA2145893	26,867,762	0.79	0.19
ERR315448	ERX288586	ERP003613	SAMEA2146236	54,088,204	0.75	0.23
ERR315335	ERX288498	ERP003613	SAMEA2146411	20,291,126	0.62	0.2
ERR315452	ERX288529	ERP003613	SAMEA2146411	20,483,584	0.7	0.19
ERR315427	ERX288482	ERP003613	SAMEA2146982	26,424,534	0.83	0.25
ERR315360	ERX288525	ERP003613	SAMEA2146982	26,641,510	0.83	0.24
ERR315401	ERX288589	ERP003613	SAMEA2147596	29,252,110	0.79	0.21
ERR315464	ERX288593	ERP003613	SAMEA2147596	28,871,902	0.78	0.21
ERR315353	ERX288496	ERP003613	SAMEA2147920	27,152,006	0.61	0.26
ERR315487	ERX288531	ERP003613	SAMEA2147920	27,338,094	0.69	0.26
ERR315362	ERX288521	ERP003613	SAMEA2147975	31,217,766	0.76	0.25
ERR315411	ERX288566	ERP003613	SAMEA2147975	31,655,986	0.77	0.25
ERR315391	ERX288544	ERP003613	SAMEA2148093	78,014,476	0.71	0.25
ERR315415	ERX288608	ERP003613	SAMEA2148874	88,170,168	0.79	0.26
ERR315396	ERX288551	ERP003613	SAMEA2149004	33,012,220	0.8	0.24
ERR315486	ERX288609	ERP003613	SAMEA2149004	32,613,640	0.8	0.24
ERR315351	ERX288501	ERP003613	SAMEA2149178	17,616,908	0.71	0.24
ERR315350	ERX288563	ERP003613	SAMEA2149178	17,763,722	0.71	0.24
ERR315476	ERX288518	ERP003613	SAMEA2149398	29,298,058	0.78	0.25
ERR315478	ERX288539	ERP003613	SAMEA2149398	29,812,428	0.78	0.25
ERR315373	ERX288478	ERP003613	SAMEA2149876	22,459,978	0.7	0.24
ERR315371	ERX288552	ERP003613	SAMEA2149876	22,684,922	0.7	0.24
ERR315393	ERX288500	ERP003613	SAMEA2150385	23,992,418	0.65	0.23
ERR315488	ERX288545	ERP003613	SAMEA2150385	23,729,230	0.65	0.23
ERR315418	ERX288504	ERP003613	SAMEA2150585	20,434,710	0.79	0.28
ERR315449	ERX288599	ERP003613	SAMEA2150585	20,192,790	0.79	0.28
ERR315446	ERX288568	ERP003613	SAMEA2151119	67,211,580	0.8	0.26
ERR315481	ERX288591	ERP003613	SAMEA2151358	19,546,952	0.68	0.25
ERR315454	ERX288598	ERP003613	SAMEA2151358	19,473,082	0.68	0.25
ERR315466	ERX288542	ERP003613	SAMEA2151405	29,260,760	0.86	0.46
ERR315479	ERX288592	ERP003613	SAMEA2151405	28,801,410	0.86	0.46
ERR315384	ERX288526	ERP003613	SAMEA2151741	33,390,218	0.82	0.25
ERR315413	ERX288585	ERP003613	SAMEA2151741	33,193,900	0.82	0.25
ERR315382	ERX288492	ERP003613	SAMEA2151887	28,543,692	0.81	0.23
ERR315325	ERX288606	ERP003613	SAMEA2151887	28,063,818	0.81	0.23
ERR315419	ERX288507	ERP003613	SAMEA2152474	18,517,484	0.67	0.24
ERR315344	ERX288571	ERP003613	SAMEA2152474	18,669,496	0.67	0.24
ERR315462	ERX288535	ERP003613	SAMEA2152568	29,610,016	0.75	0.21
ERR315471	ERX288499	ERP003613	SAMEA2152719	16,386,442	0.82	0.23
ERR315390	ERX288618	ERP003613	SAMEA2152719	16,256,844	0.82	0.23
ERR315329	ERX288623	ERP003613	SAMEA2152719	27,429,878	0.83	0.23
ERR315400	ERX288558	ERP003613	SAMEA2152798	52,720,584	0.77	0.25
ERR315338	ERX288641	ERP003613	SAMEA2153031	53,297,408	0.74	0.23
ERR315336	ERX288611	ERP003613	SAMEA2153307	32,779,120	0.83	0.26
ERR315399	ERX288612	ERP003613	SAMEA2153307	32,202,650	0.83	0.26
ERR315429	ERX288604	ERP003613	SAMEA2153347	24,322,052	0.83	0.46
ERR315436	ERX288633	ERP003613	SAMEA2153347	24,645,688	0.83	0.46
ERR315407	ERX288577	ERP003613	SAMEA2153427	21,747,482	0.67	0.21
ERR315340	ERX288637	ERP003613	SAMEA2153427	21,566,016	0.59	0.21
ERR315381	ERX288502	ERP003613	SAMEA2153733	23,893,542	0.69	0.24
ERR315388	ERX288520	ERP003613	SAMEA2153733	23,725,858	0.69	0.24
ERR315408	ERX288523	ERP003613	SAMEA2153932	21,398,432	0.7	0.24
ERR315364	ERX288581	ERP003613	SAMEA2153932	21,280,654	0.7	0.24
ERR315442	ERX288532	ERP003613	SAMEA2153946	18,030,236	0.63	0.23
ERR315457	ERX288590	ERP003613	SAMEA2153946	17,930,906	0.63	0.23
ERR315378	ERX288497	ERP003613	SAMEA2153980	19,621,672	0.81	0.21
ERR315431	ERX288508	ERP003613	SAMEA2153980	8,211,146	0.76	0.21
ERR315343	ERX288475	ERP003613	SAMEA2154125	9,086,402	0.65	0.21
ERR315342	ERX288490	ERP003613	SAMEA2154125	48,745,716	0.73	0.21
ERR315328	ERX288536	ERP003613	SAMEA2154361	26,326,072	0.78	0.19
ERR315389	ERX288574	ERP003613	SAMEA2154361	15,793,850	0.76	0.19
ERR315435	ERX288601	ERP003613	SAMEA2154361	15,669,964	0.76	0.19
ERR315369	ERX288494	ERP003613	SAMEA2154405	32,009,980	0.67	0.25
ERR315485	ERX288516	ERP003613	SAMEA2154405	31,368,846	0.67	0.25
ERR315406	ERX288576	ERP003613	SAMEA2154529	34,843,592	0.82	0.26
ERR315404	ERX288600	ERP003613	SAMEA2154529	34,446,566	0.82	0.26
ERR315432	ERX288639	ERP003613	SAMEA2154665	35,170,528	0.78	0.2
ERR315402	ERX288488	ERP003613	SAMEA2155371	31,529,254	0.81	0.26
ERR315458	ERX288493	ERP003613	SAMEA2155371	32,137,668	0.81	0.26
ERR315356	ERX288578	ERP003613	SAMEA2155550	35,465,070	0.75	0.2
ERR315430	ERX288579	ERP003613	SAMEA2155550	34,762,740	0.75	0.2
ERR315414	ERX288509	ERP003613	SAMEA2155590	45,622,372	0.78	0.31
ERR315426	ERX288483	ERP003613	SAMEA2155628	23,161,156	0.83	0.25
ERR315387	ERX288511	ERP003613	SAMEA2155628	16,950,874	0.81	0.25
ERR315475	ERX288519	ERP003613	SAMEA2155628	16,812,326	0.81	0.25
ERR315416	ERX288522	ERP003613	SAMEA2155751	23,874,432	0.71	0.24
ERR315405	ERX288616	ERP003613	SAMEA2155751	24,341,750	0.71	0.24
ERR315326	ERX288491	ERP003613	SAMEA2155770	17,564,514	0.68	0.25
ERR315424	ERX288620	ERP003613	SAMEA2155770	17,522,274	0.6	0.25
ERR315433	ERX288479	ERP003613	SAMEA2155974	17,472,530	0.71	0.22
ERR315368	ERX288505	ERP003613	SAMEA2155974	17,369,916	0.71	0.22
ERR315359	ERX288524	ERP003613	SAMEA2155984	21,778,076	0.75	0.21
ERR315330	ERX288546	ERP003613	SAMEA2155984	21,676,480	0.76	0.21
ERR315490	ERX288506	ERP003613	SAMEA2156099	14,891,142	0.86	0.25
ERR315495	ERX288562	ERP003613	SAMEA2156099	26,169,060	0.87	0.25
ERR315361	ERX288594	ERP003613	SAMEA2156099	14,777,706	0.86	0.25
ERR315348	ERX288473	ERP003613	SAMEA2156266	34,457,174	0.74	0.23
ERR315472	ERX288486	ERP003613	SAMEA2156670	34,862,458	0.76	0.26
ERR315398	ERX288503	ERP003613	SAMEA2156670	35,228,436	0.78	0.26
ERR315477	ERX288614	ERP003613	SAMEA2157437	56,933,296	0.74	0.2
ERR315467	ERX288572	ERP003613	SAMEA2157511	40,195,060	0.76	0.32
ERR315352	ERX288512	ERP003613	SAMEA2158188	71,831,838	0.77	0.24
ERR315346	ERX288615	ERP003613	SAMEA2158569	50,709,664	0.73	0.23
ERR315434	ERX288477	ERP003613	SAMEA2158800	26,678,092	0.75	0.27
ERR315489	ERX288510	ERP003613	SAMEA2158800	26,997,936	0.76	0.27
ERR315443	ERX288607	ERP003613	SAMEA2159080	49,144,532	0.76	0.22
ERR315365	ERX288595	ERP003613	SAMEA2159368	17,787,970	0.71	0.23
ERR315354	ERX288635	ERP003613	SAMEA2159368	17,682,240	0.62	0.23
ERR315367	ERX288549	ERP003613	SAMEA2159607	30,690,486	0.77	0.22
ERR315331	ERX288573	ERP003613	SAMEA2159607	30,267,052	0.77	0.22
ERR315473	ERX288543	ERP003613	SAMEA2159764	48,946,924	0.73	0.23
ERR315349	ERX288514	ERP003613	SAMEA2159912	13,345,524	0.75	0.25
ERR315474	ERX288537	ERP003613	SAMEA2159912	33,242,848	0.83	0.25
ERR315470	ERX288642	ERP003613	SAMEA2159912	13,190,806	0.74	0.25
ERR315412	ERX288602	ERP003613	SAMEA2159931	44,733,220	0.85	0.26
ERR315337	ERX288621	ERP003613	SAMEA2159931	44,300,386	0.85	0.26
ERR315456	ERX288610	ERP003613	SAMEA2161674	64,108,436	0.79	0.25
ERR315409	ERX288487	ERP003613	SAMEA2161836	19,589,574	0.7	0.24
ERR315423	ERX288626	ERP003613	SAMEA2161836	19,420,514	0.7	0.24
ERR315421	ERX288567	ERP003613	SAMEA2161920	11,115,216	0.73	0.27
ERR315370	ERX288584	ERP003613	SAMEA2161920	11,267,690	0.74	0.27
ERR315355	ERX288630	ERP003613	SAMEA2161920	31,879,634	0.82	0.27
ERR315494	ERX288628	ERP003613	SAMEA2162328	32,901,940	0.78	0.26
ERR315375	ERX288569	ERP003613	SAMEA2162568	63,375,316	0.71	0.24
ERR315469	ERX288517	ERP003613	SAMEA2162823	29,865,176	0.78	0.19
ERR315425	ERX288530	ERP003613	SAMEA2162823	29,511,416	0.78	0.19
ERR315417	ERX288547	ERP003613	SAMEA2162841	22,006,954	0.73	0.23
ERR315385	ERX288631	ERP003613	SAMEA2162841	21,859,840	0.65	0.23
ERR315463	ERX288554	ERP003613	SAMEA2162895	30,741,692	0.82	0.29
ERR315451	ERX288588	ERP003613	SAMEA2162895	30,216,296	0.82	0.29
ERR315410	ERX288513	ERP003613	SAMEA2162946	33,674,162	0.76	0.23
ERR315395	ERX288484	ERP003613	SAMEA2163105	33,906,334	0.8	0.25
ERR315333	ERX288540	ERP003613	SAMEA2163105	34,365,974	0.8	0.25
ERR315480	ERX288550	ERP003613	SAMEA2163459	30,416,188	0.78	0.24
ERR315347	ERX288587	ERP003613	SAMEA2163459	29,982,546	0.77	0.24
ERR315460	ERX288485	ERP003613	SAMEA2163623	32,505,960	0.8	0.19
ERR315372	ERX288625	ERP003613	SAMEA2163623	31,995,078	0.8	0.19
ERR480252	ERX446079	ERP005598	SAMEA2467142	47,312,728	0.84	0.13
ERR480247	ERX446080	ERP005598	SAMEA2467143	91,209,366	0.84	0.17
ERR480251	ERX446081	ERP005598	SAMEA2467144	75,007,764	0.84	0.12
ERR480250	ERX446082	ERP005598	SAMEA2467145	56,190,208	0.84	0.12
ERR480255	ERX446083	ERP005598	SAMEA2467146	62,341,456	0.83	0.15
ERR480249	ERX446084	ERP005598	SAMEA2467147	66,862,470	0.83	0.12
ERR480253	ERX446085	ERP005598	SAMEA2467148	62,357,592	0.84	0.14
ERR480254	ERX446086	ERP005598	SAMEA2467149	61,815,148	0.82	0.13
ERR480248	ERX446087	ERP005598	SAMEA2467150	63,617,210	0.83	0.13
SRR3192419	SRX1603403	SRP013565	SAMN04284274	342,795,668	0.81	0.18
SRR1027190	SRX374869	SRP032789	SAMN02400288	74,356,276	0.89	0.17
SRR1027189	SRX374868	SRP032789	SAMN02400289	65,801,392	0.88	0.18
SRR1027188	SRX374867	SRP032789	SAMN02400308	65,709,192	0.88	0.18
SRR1721284	SRX815496	SRP051249	SAMN03267750	57,563,718	0.76	0.08
SRR1721287	SRX815499	SRP051249	SAMN03267751	53,859,362	0.67	0.16
SRR1721292	SRX815504	SRP051249	SAMN03267752	54,191,784	0.8	0.07
SRR1721282	SRX815494	SRP051249	SAMN03267753	56,189,650	0.75	0.15
SRR1721279	SRX815491	SRP051249	SAMN03267754	42,387,348	0.78	0.09
SRR1721280	SRX815492	SRP051249	SAMN03267755	65,988,652	0.66	0.12
SRR1721290	SRX815502	SRP051249	SAMN03267756	65,840,262	0.72	0.12
SRR1721286	SRX815498	SRP051249	SAMN03267757	63,075,574	0.66	0.15
SRR1721293	SRX815505	SRP051249	SAMN03267758	41,784,054	0.79	0.09
SRR1721291	SRX815503	SRP051249	SAMN03267759	71,486,060	0.82	0.07
SRR1721288	SRX815500	SRP051249	SAMN03267760	47,493,166	0.69	0.13
SRR1721281	SRX815493	SRP051249	SAMN03267761	59,228,560	0.74	0.13
SRR1721283	SRX815495	SRP051249	SAMN03267762	56,271,848	0.66	0.14
SRR1721285	SRX815497	SRP051249	SAMN03267763	53,038,274	0.74	0.14
SRR1721289	SRX815501	SRP051249	SAMN03267764	48,353,054	0.73	0.15
SRR1721313	SRX815525	SRP051249	SAMN03267765	42,273,128	0.74	0.14
SRR1721297	SRX815509	SRP051249	SAMN03267766	40,000,000	0.75	0.12
SRR1721301	SRX815513	SRP051249	SAMN03267767	56,814,462	0.73	0.08
SRR1721305	SRX815517	SRP051249	SAMN03267768	53,398,444	0.71	0.15
SRR1721296	SRX815508	SRP051249	SAMN03267769	36,952,524	0.79	0.15
SRR1721302	SRX815514	SRP051249	SAMN03267770	56,566,820	0.78	0.1
SRR1721310	SRX815522	SRP051249	SAMN03267771	52,566,730	0.76	0.14
SRR1721299	SRX815511	SRP051249	SAMN03267772	78,828,756	0.8	0.08
SRR1721308	SRX815520	SRP051249	SAMN03267773	64,622,756	0.7	0.07
SRR1721309	SRX815521	SRP051249	SAMN03267774	58,019,130	0.77	0.11
SRR1721294	SRX815506	SRP051249	SAMN03267775	37,537,278	0.76	0.1
SRR1721303	SRX815515	SRP051249	SAMN03267776	33,498,624	0.7	0.15
SRR1721300	SRX815512	SRP051249	SAMN03267777	31,858,662	0.81	0.07
SRR1721304	SRX815516	SRP051249	SAMN03267778	54,457,530	0.66	0.15
SRR1721307	SRX815519	SRP051249	SAMN03267779	55,855,456	0.76	0.09
SRR1721306	SRX815518	SRP051249	SAMN03267780	51,580,532	0.7	0.13
SRR1721312	SRX815524	SRP051249	SAMN03267781	44,389,818	0.76	0.11
SRR1721295	SRX815507	SRP051249	SAMN03267782	48,903,870	0.77	0.1
SRR1721311	SRX815523	SRP051249	SAMN03267783	42,444,382	0.74	0.13
SRR1721298	SRX815510	SRP051249	SAMN03267784	52,116,580	0.75	0.07
SRR1957124	SRX982597	SRP056969	SAMN03465401	75,843,326	0.78	0.1
SRR1957125	SRX982598	SRP056969	SAMN03465402	70,868,098	0.82	0.08
SRR1957183	SRX982629	SRP056969	SAMN03465403	75,684,718	0.79	0.09
SRR1957186	SRX982630	SRP056969	SAMN03465404	77,532,892	0.82	0.1
SRR1957188	SRX982632	SRP056969	SAMN03465405	69,092,806	0.87	0.12
SRR1957191	SRX982633	SRP056969	SAMN03465406	79,200,464	0.75	0.11
SRR1957192	SRX982634	SRP056969	SAMN03465407	65,109,248	0.75	0.11
SRR1957193	SRX982635	SRP056969	SAMN03465408	67,086,550	0.8	0.17
SRR1957195	SRX982636	SRP056969	SAMN03465409	66,115,012	0.83	0.11
SRR1957197	SRX982637	SRP056969	SAMN03465410	70,985,882	0.84	0.11
SRR1957198	SRX982638	SRP056969	SAMN03465411	68,767,818	0.83	0.1
SRR1957200	SRX982639	SRP056969	SAMN03465412	77,811,154	0.85	0.21
SRR1957201	SRX982640	SRP056969	SAMN03465413	75,606,186	0.83	0.19
SRR1957202	SRX982641	SRP056969	SAMN03465414	72,492,290	0.82	0.11
SRR1957203	SRX982642	SRP056969	SAMN03465415	82,675,794	0.84	0.1
SRR1957205	SRX982643	SRP056969	SAMN03465416	73,018,660	0.82	0.11
SRR1957206	SRX982644	SRP056969	SAMN03465418	72,695,752	0.83	0.08
SRR1957207	SRX982645	SRP056969	SAMN03465419	75,794,702	0.8	0.11
SRR1957208	SRX982646	SRP056969	SAMN03465420	70,890,274	0.82	0.1
SRR1957209	SRX982728	SRP056969	SAMN03465421	72,876,872	0.83	0.09
SRR1998058	SRX1010102	SRP057691	SAMN03568911	169,472,020	0.68	0.08
SRR1998059	SRX1010103	SRP057691	SAMN03568912	131,730,114	0.69	0.09
