# Supplementary material for: Deep Conservation and Unexpected Evolutionary History of Neighboring lncRNAs MALAT1 and NEAT1
Source: J Mol Evol. 2024 Jan 8;92(1):30–41. doi: 10.1007/s00239-023-10151-y (PMC10869381; doi:10.1007/s00239-023-10151-y)
Supplement: Supplementary file 3 — Supplementary Data 3 SRA Accessions of RNA-seq data that contributed to coverage data in Supplementary Fig. 1 Supplementary file3 (ZIP 608 KB) [file 239_2023_10151_MOESM3_ESM.zip › SRA accessions Latimeria chalumnae.xlsx]

## Sheet: Sample
Sample Id	Track name	Number of reads	Percent aligned reads	Percent spliced reads	Number of introns
All	Aggregate of all aligned samples	4,779,251,446	0.63	0.16	341.62
SAMD00004032	pharynx (Latimeria chalumnae, SAMD00004032)	660,348,996	0.79	0.23	194.587
SAMD00004033	pectoral fin (Latimeria chalumnae, SAMD00004033)	508,948,276	0.48	0.08	158.005
SAMD00004034	kidney (Latimeria chalumnae, SAMD00004034)	548,878,656	0.59	0.15	134.781
SAMD00004035	tail muscle (Latimeria chalumnae, SAMD00004035)	1,240,860,428	0.69	0.2	219.414
SAMD00004036	pelvic fin (Latimeria chalumnae, SAMD00004036)	568,078,112	0.47	0.09	133.697
SAMD00004037	gill (Latimeria chalumnae, SAMD00004037)	662,795,046	0.57	0.14	180.735
SAMN00767971	muscle (Latimeria chalumnae, Female, SAMN00767971)	438,785,136	0.77	0.17	192.161
SAMN01166071	Latimeria menadoensis liver transcriptome (Latimeria menadoensis, SAMN01166071)	79,576,240	0.74	0.16	140.144
SAMN01166072	Latimeria menadoensis testis transcriptome (Latimeria menadoensis, SAMN01166072)	70,980,556	0.68	0.11	163.099

## Sheet: Run
Run	Experiment	Project	Sample	Number of reads	Percent aligned reads	Percent spliced reads
DRR002305	DRX001722	DRP000627	SAMD00004032	269,353,970	0.82	0.24
DRR002311	DRX001722	DRP000627	SAMD00004032	331,127,986	0.83	0.25
DRR002318	DRX001728	DRP000627	SAMD00004032	59,867,040	0.44	0.13
DRR002304	DRX001721	DRP000627	SAMD00004033	167,226,270	0.52	0.09
DRR002310	DRX001721	DRP000627	SAMD00004033	253,914,936	0.52	0.09
DRR002317	DRX001727	DRP000627	SAMD00004033	87,807,070	0.26	0.04
DRR002302	DRX001719	DRP000627	SAMD00004034	200,388,760	0.62	0.15
DRR002308	DRX001719	DRP000627	SAMD00004034	281,931,806	0.64	0.16
DRR002315	DRX001725	DRP000627	SAMD00004034	66,558,090	0.31	0.06
DRR002307	DRX001724	DRP000627	SAMD00004035	165,088,782	0.69	0.2
DRR002313	DRX001724	DRP000627	SAMD00004035	533,628,456	0.59	0.16
DRR002314	DRX001724	DRP000627	SAMD00004035	478,788,744	0.83	0.24
DRR002320	DRX001730	DRP000627	SAMD00004035	63,354,446	0.4	0.12
DRR002303	DRX001720	DRP000627	SAMD00004036	201,186,680	0.49	0.1
DRR002309	DRX001720	DRP000627	SAMD00004036	282,714,166	0.53	0.11
DRR002316	DRX001726	DRP000627	SAMD00004036	84,177,266	0.26	0.04
DRR002306	DRX001723	DRP000627	SAMD00004037	259,844,456	0.57	0.14
DRR002312	DRX001723	DRP000627	SAMD00004037	323,417,092	0.6	0.15
DRR002319	DRX001729	DRP000627	SAMD00004037	79,533,498	0.41	0.09
SRR391920	SRX112771	SRP009540	SAMN00767971	228,638,160	0.76	0.17
SRR401852	SRX117503	SRP009540	SAMN00767971	210,146,976	0.77	0.17
SRR576100	SRX189185	SRP015858	SAMN01166071	79,576,240	0.74	0.16
SRR576101	SRX189186	SRP015858	SAMN01166072	70,980,556	0.68	0.11
