# Supplementary material for: Deep Conservation and Unexpected Evolutionary History of Neighboring lncRNAs MALAT1 and NEAT1
Source: J Mol Evol. 2024 Jan 8;92(1):30–41. doi: 10.1007/s00239-023-10151-y (PMC10869381; doi:10.1007/s00239-023-10151-y)
Supplement: Supplementary file 3 — Supplementary Data 3 SRA Accessions of RNA-seq data that contributed to coverage data in Supplementary Fig. 1 Supplementary file3 (ZIP 608 KB) [file 239_2023_10151_MOESM3_ESM.zip › SRA accessions Microcaecilia unicolor.xlsx]

## Sheet: Sample
Sample Id	Publication	Track name	Number of reads	Percent aligned reads	Percent of aligned reads with introns	Number of introns
All	NA	Aggregate of all aligned samples	620,282,824	0.85	0.3	326.754
SAMN07158976	30351380	kidney (Microcaecilia dermatophaga, SAMN07158976)	42,750,256	0.71	0.25	199.335
SAMN07158977	30351380	liver (Microcaecilia dermatophaga, SAMN07158977)	56,029,426	0.79	0.3	162.485
SAMN07158978	30351380	posterior skin (Microcaecilia dermatophaga, SAMN07158978)	39,517,710	0.79	0.31	163.378
SAMN07158979	30351380	skin (Microcaecilia dermatophaga, SAMN07158979)	43,291,236	0.76	0.33	158.541
SAMN07158980	30351380	foregut (Microcaecilia unicolor, female, SAMN07158980)	47,417,282	0.9	0.31	173.841
SAMN07158981	30351380	liver (Microcaecilia unicolor, female, SAMN07158981)	55,237,106	0.89	0.32	161.813
SAMN07158982	30351380	lung (Microcaecilia unicolor, female, SAMN07158982)	48,841,504	0.88	0.24	199.747
SAMN07158983	30351380	muscle (Microcaecilia unicolor, female, SAMN07158983)	53,570,730	0.91	0.35	109.146
SAMN07158984	30351380	posterior skin (Microcaecilia unicolor, female, SAMN07158984)	49,216,256	0.89	0.3	184.985
SAMN07158985	30351380	skin (Microcaecilia unicolor, female, SAMN07158985)	40,774,934	0.91	0.33	172.293
SAMN07158986	30351380	kidney (Microcaecilia unicolor, female, SAMN07158986)	52,616,356	0.87	0.26	208.963
SAMN07158987	30351380	liver (Microcaecilia unicolor, female, SAMN07158987)	58,062,338	0.87	0.32	149.88
SAMN07158988	30351380	skin (Microcaecilia unicolor, female, SAMN07158988)	32,957,690	0.92	0.29	151.076

## Sheet: Run
Run	Experiment	Project	Sample	Number of reads	Percent aligned reads	Percent of aligned reads with introns
SRR5591430	SRX2848299	SRP107930	SAMN07158976	42,750,256	0.71	0.25
SRR5591429	SRX2848300	SRP107930	SAMN07158977	56,029,426	0.79	0.3
SRR5591428	SRX2848301	SRP107930	SAMN07158978	39,517,710	0.79	0.31
SRR5591427	SRX2848302	SRP107930	SAMN07158979	43,291,236	0.76	0.33
SRR5591426	SRX2848303	SRP107930	SAMN07158980	47,417,282	0.9	0.31
SRR5591425	SRX2848304	SRP107930	SAMN07158981	55,237,106	0.89	0.32
SRR5591424	SRX2848305	SRP107930	SAMN07158982	48,841,504	0.88	0.24
SRR5591423	SRX2848306	SRP107930	SAMN07158983	53,570,730	0.91	0.35
SRR5591422	SRX2848307	SRP107930	SAMN07158984	49,216,256	0.89	0.3
SRR5591421	SRX2848308	SRP107930	SAMN07158985	40,774,934	0.91	0.33
SRR5591439	SRX2848290	SRP107930	SAMN07158986	52,616,356	0.87	0.26
SRR5591440	SRX2848289	SRP107930	SAMN07158987	58,062,338	0.87	0.32
SRR5591437	SRX2848292	SRP107930	SAMN07158988	32,957,690	0.92	0.29
