# Supplementary material for: Deep Conservation and Unexpected Evolutionary History of Neighboring lncRNAs MALAT1 and NEAT1
Source: J Mol Evol. 2024 Jan 8;92(1):30–41. doi: 10.1007/s00239-023-10151-y (PMC10869381; doi:10.1007/s00239-023-10151-y)
Supplement: Supplementary file 3 — Supplementary Data 3 SRA Accessions of RNA-seq data that contributed to coverage data in Supplementary Fig. 1 Supplementary file3 (ZIP 608 KB) [file 239_2023_10151_MOESM3_ESM.zip › SRA accessions Ornithorhynchus anatinus.xlsx]

## Sheet: Sample
Sample Id	Publication	Track name	Number of reads	Percent aligned reads	Percent of aligned reads with introns	Number of introns
All	NA	Aggregate of all aligned samples	2,342,784,260	0.54	0.22	235.894
SAMEA4939660	NA	brain (Ornithorhynchus anatinus, male, SAMEA4939660)	88,501,433	0.17	0.03	73.403
SAMEA4939663	NA	liver (Ornithorhynchus anatinus, male, SAMEA4939663)	205,764,142	0	0.99	143
SAMEA4939666	NA	liver (Ornithorhynchus anatinus, male, SAMEA4939666)	107,403,200	0.15	0.07	82.77
SAMEA4939667	NA	liver (Ornithorhynchus anatinus, male, SAMEA4939667)	231,566,293	0.09	0.06	82.783
SAMEA4939674	NA	testis (Ornithorhynchus anatinus, male, SAMEA4939674)	110,278,715	0.08	0.09	110.194
SAMN00000115	18464734	Generic sample from Ornithorhynchus anatinus (Ornithorhynchus anatinus, SAMN00000115)	237.105	0.3	0.18	7.907
SAMN00632131	22012392	Brain (Ornithorhynchus anatinus, Female, adult, SAMN00632131)	35,140,545	0.66	0.16	149.749
SAMN00632132	22012392	Brain (Ornithorhynchus anatinus, Male, adult, SAMN00632132)	22,961,933	0.72	0.17	139.045
SAMN00632133	22012392	Cerebellum (Ornithorhynchus anatinus, Female, adult, SAMN00632133)	30,295,126	0.6	0.18	141.883
SAMN00632134	22012392	Cerebellum (Ornithorhynchus anatinus, Male, adult, SAMN00632134)	28,415,530	0.58	0.18	136.104
SAMN00632135	22012392	Heart (Ornithorhynchus anatinus, Female, adult, SAMN00632135)	18,807,127	0.67	0.19	111.507
SAMN00632136	22012392	Heart (Ornithorhynchus anatinus, Male, adult, SAMN00632136)	16,876,055	0.68	0.17	106.757
SAMN00632137	22012392	Kidney (Ornithorhynchus anatinus, Female, adult, SAMN00632137)	17,863,241	0.5	0.23	113.883
SAMN00632138	22012392	Kidney (Ornithorhynchus anatinus, Male, adult, SAMN00632138)	27,702,428	0.52	0.19	130.88
SAMN00632139	22012392	Liver (Ornithorhynchus anatinus, Female, adult, SAMN00632139)	37,373,947	0.47	0.22	111.603
SAMN00632140	22012392	Liver (Ornithorhynchus anatinus, Male, adult, SAMN00632140)	37,881,229	0.43	0.23	104.792
SAMN00632141	22012392	Testis (Ornithorhynchus anatinus, Male, adult, SAMN00632141)	18,898,747	0.37	0.21	131.568
SAMN00632142	22012392	Testis (Ornithorhynchus anatinus, Male, adult, SAMN00632142)	49,901,720	0.52	0.21	169.851
SAMN00738160	18464734	Venom glands (Ornithorhynchus anatinus, SAMN00738160)	296.683	0.77	0.24	22.791
SAMN00738161	18464734	Venom glands (Ornithorhynchus anatinus, SAMN00738161)	387.465	0.89	0.31	30.777
SAMN00738162	18464734	Venom glands (Ornithorhynchus anatinus, SAMN00738162)	445.448	0.87	0.28	38.062
SAMN00738163	18464734	Venom glands (Ornithorhynchus anatinus, SAMN00738163)	300.689	0.83	0.35	38.35
SAMN00738164	18464734	Venom glands (Ornithorhynchus anatinus, SAMN00738164)	221.557	0.86	0.26	15.642
SAMN00792926	22615540	Ovary, (Ornithorhynchus anatinus, adult, female, SAMN00792926)	38,501,799	0.8	0.28	161.603
SAMN00792927	22615540	Fibroblast, (Ornithorhynchus anatinus, adult, male, SAMN00792927)	34,750,907	0.79	0.29	120.7
SAMN00792928	22615540	Fibroblast, (Ornithorhynchus anatinus, adult, female, SAMN00792928)	38,287,029	0.81	0.28	125.717
SAMN01886769	24463510	oan br M2 [batch1] (Ornithorhynchus anatinus, adult, male, SAMN01886769)	30,611,890	0.81	0.23	144.601
SAMN01886770	24463510	oan ov F1 [batch1] (Ornithorhynchus anatinus, adult, female, SAMN01886770)	38,501,799	0.81	0.26	160.594
SAMN01886771	24463510	oan ts M4 [batch1] (Ornithorhynchus anatinus, adult, male, SAMN01886771)	63,274,029	0.8	0.29	171.032
SAMN02265396	24463510	oan ov F 3 [batch2] (Ornithorhynchus anatinus, adult, female, SAMN02265396)	29,166,212	0.86	0.24	166.338
SAMN02265399	24463510	oan ov F 2 [batch2] (Ornithorhynchus anatinus, adult, female, SAMN02265399)	23,660,000	0.86	0.26	167.907
SAMN02781342	25640180	pregnant endometrium (Ornithorhynchus anatinus, SAMN02781342)	32,805,984	0.28	0.24	92.962
SAMN06679832	29133310	Liver (Ornithorhynchus anatinus, female, SAMN06679832)	31,815,301	0.89	0.28	124.005
SAMN06679833	29133310	Kidney (Ornithorhynchus anatinus, male, SAMN06679833)	30,164,329	0.78	0.21	153.067
SAMN06679881	29133310	Testis (Ornithorhynchus anatinus, male, SAMN06679881)	57,864,252	0.76	0.29	192.271
SAMN06679882	29133310	Testis (Ornithorhynchus anatinus, male, SAMN06679882)	34,820,608	0.8	0.3	178.645
SAMN06679883	29133310	Ovary (Ornithorhynchus anatinus, female, SAMN06679883)	35,757,932	0.81	0.27	181.306
SAMN06679884	29133310	Ovary (Ornithorhynchus anatinus, female, SAMN06679884)	41,540,320	0.87	0.27	182.291
SAMN06679885	29133310	Liver (Ornithorhynchus anatinus, male, SAMN06679885)	58,323,344	0.78	0.28	150.941
SAMN06679886	29133310	Liver (Ornithorhynchus anatinus, male, SAMN06679886)	25,244,792	0.76	0.23	146.187
SAMN06679887	29133310	Liver (Ornithorhynchus anatinus, female, SAMN06679887)	57,726,918	0.88	0.3	143.559
SAMN06679917	29133310	Kidney (Ornithorhynchus anatinus, male, SAMN06679917)	35,584,387	0.79	0.21	164.78
SAMN06679918	29133310	Kidney (Ornithorhynchus anatinus, female, SAMN06679918)	79,213,734	0.87	0.22	178.358
SAMN06679919	29133310	Kidney (Ornithorhynchus anatinus, female, SAMN06679919)	53,428,414	0.88	0.22	160.872
SAMN06679920	29133310	Heart (Ornithorhynchus anatinus, male, SAMN06679920)	51,234,843	0.83	0.16	144.579
SAMN06679921	29133310	Heart (Ornithorhynchus anatinus, male, SAMN06679921)	55,287,820	0.73	0.2	176.618
SAMN06679922	29133310	Heart (Ornithorhynchus anatinus, female, SAMN06679922)	39,757,003	0.89	0.2	156.776
SAMN06679923	29133310	Heart (Ornithorhynchus anatinus, female, SAMN06679923)	61,389,676	0.87	0.17	150.806
SAMN06679924	29133310	Brain (Ornithorhynchus anatinus, male, SAMN06679924)	39,244,392	0.78	0.18	169.949
SAMN06679925	29133310	Brain (Ornithorhynchus anatinus, male, SAMN06679925)	42,573,904	0.88	0.21	173.261
SAMN06679926	29133310	Brain (Ornithorhynchus anatinus, female, SAMN06679926)	61,145,893	0.89	0.2	170.561
SAMN06679927	29133310	Brain (Ornithorhynchus anatinus, female, SAMN06679927)	33,586,391	0.91	0.16	153.595

## Sheet: Run
Run	Experiment	Project	Sample	Number of reads	Percent aligned reads	Percent of aligned reads with introns
ERR2812421	ERX2819252	ERP111066	SAMEA4939660	88,501,433	0.17	0.03
ERR2812424	ERX2819255	ERP111066	SAMEA4939663	205,764,142	0	0.99
ERR2812427	ERX2819258	ERP111066	SAMEA4939666	107,403,200	0.15	0.07
ERR2812428	ERX2819259	ERP111066	SAMEA4939667	231,566,293	0.09	0.06
ERR2812435	ERX2819266	ERP111066	SAMEA4939674	110,278,715	0.08	0.09
SRR000910	SRX000186	SRP000120	SAMN00000115	8.948	0.29	0.19
SRR000911	SRX000186	SRP000120	SAMN00000115	5.221	0.29	0.21
SRR000912	SRX000186	SRP000120	SAMN00000115	222.936	0.3	0.18
SRR351418	SRX100328	SRP000120	SAMN00738160	146.051	0.77	0.24
SRR351448	SRX100328	SRP000120	SAMN00738160	1.737	0.81	0.25
SRR351449	SRX100328	SRP000120	SAMN00738160	1.9	0.8	0.25
SRR351454	SRX100328	SRP000120	SAMN00738160	500	0.85	0.21
SRR351455	SRX100328	SRP000120	SAMN00738160	2.582	0.8	0.26
SRR351460	SRX100328	SRP000120	SAMN00738160	1.216	0.8	0.25
SRR351461	SRX100328	SRP000120	SAMN00738160	490	0.82	0.22
SRR351463	SRX100328	SRP000120	SAMN00738160	142.207	0.75	0.23
SRR351275	SRX100226	SRP000120	SAMN00738161	187.658	0.89	0.31
SRR351279	SRX100226	SRP000120	SAMN00738161	2.254	0.9	0.32
SRR351280	SRX100226	SRP000120	SAMN00738161	3.903	0.9	0.31
SRR351281	SRX100226	SRP000120	SAMN00738161	191.634	0.89	0.32
SRR351284	SRX100226	SRP000120	SAMN00738161	960	0.92	0.28
SRR351285	SRX100226	SRP000120	SAMN00738161	1.056	0.91	0.29
SRR351415	SRX100327	SRP000120	SAMN00738162	3.13	0.86	0.27
SRR351417	SRX100327	SRP000120	SAMN00738162	243.728	0.87	0.28
SRR351419	SRX100327	SRP000120	SAMN00738162	1.796	0.86	0.27
SRR351450	SRX100327	SRP000120	SAMN00738162	92	0.82	0.38
SRR351457	SRX100327	SRP000120	SAMN00738162	588	0.86	0.28
SRR351459	SRX100327	SRP000120	SAMN00738162	196.114	0.87	0.28
SRR351274	SRX100227	SRP000120	SAMN00738163	5.278	0.85	0.36
SRR351276	SRX100227	SRP000120	SAMN00738163	4.191	0.86	0.36
SRR351277	SRX100227	SRP000120	SAMN00738163	1.661	0.85	0.33
SRR351278	SRX100227	SRP000120	SAMN00738163	110.72	0.82	0.35
SRR351282	SRX100227	SRP000120	SAMN00738163	1.843	0.87	0.35
SRR351283	SRX100227	SRP000120	SAMN00738163	176.996	0.83	0.35
SRR351416	SRX100329	SRP000120	SAMN00738164	87.651	0.86	0.26
SRR351451	SRX100329	SRP000120	SAMN00738164	1.961	0.88	0.25
SRR351458	SRX100329	SRP000120	SAMN00738164	471	0.86	0.25
SRR351462	SRX100329	SRP000120	SAMN00738164	126.986	0.85	0.26
SRR351464	SRX100329	SRP000120	SAMN00738164	983	0.87	0.26
SRR353543	SRX100329	SRP000120	SAMN00738164	3.505	0.86	0.24
SRR306724	SRX081881	SRP007412	SAMN00632131	10,797,205	0.62	0.16
SRR306725	SRX081881	SRP007412	SAMN00632131	24,343,340	0.68	0.16
SRR306726	SRX081882	SRP007412	SAMN00632132	9,306,487	0.7	0.17
SRR306727	SRX081882	SRP007412	SAMN00632132	13,655,446	0.74	0.17
SRR306728	SRX081883	SRP007412	SAMN00632133	30,295,126	0.6	0.18
SRR306729	SRX081884	SRP007412	SAMN00632134	28,415,530	0.58	0.18
SRR306730	SRX081885	SRP007412	SAMN00632135	18,807,127	0.67	0.19
SRR306731	SRX081886	SRP007412	SAMN00632136	16,876,055	0.68	0.17
SRR306732	SRX081887	SRP007412	SAMN00632137	17,863,241	0.5	0.23
SRR306733	SRX081888	SRP007412	SAMN00632138	11,621,158	0.49	0.19
SRR306734	SRX081888	SRP007412	SAMN00632138	16,081,270	0.54	0.19
SRR306735	SRX081889	SRP007412	SAMN00632139	15,860,299	0.39	0.22
SRR306736	SRX081889	SRP007412	SAMN00632139	21,513,648	0.54	0.22
SRR306737	SRX081890	SRP007412	SAMN00632140	18,120,338	0.38	0.23
SRR306738	SRX081890	SRP007412	SAMN00632140	19,760,891	0.46	0.23
SRR306739	SRX081891	SRP007412	SAMN00632141	18,898,747	0.37	0.21
SRR306740	SRX081892	SRP007412	SAMN00632142	24,663,459	0.56	0.22
SRR306741	SRX081892	SRP007412	SAMN00632142	25,238,261	0.49	0.21
SRR414996	SRX122683	SRP011081	SAMN00792926	38,501,799	0.8	0.28
SRR414997	SRX122684	SRP011081	SAMN00792927	34,750,907	0.79	0.29
SRR414998	SRX122685	SRP011081	SAMN00792928	38,287,029	0.81	0.28
SRR649381	SRX217698	SRP017959	SAMN01886769	30,611,890	0.81	0.23
SRR649382	SRX217699	SRP017959	SAMN01886770	38,501,799	0.81	0.26
SRR649383	SRX217700	SRP017959	SAMN01886771	33,706,856	0.8	0.29
SRR649384	SRX217700	SRP017959	SAMN01886771	29,567,173	0.8	0.29
SRR943350	SRX328085	SRP017959	SAMN02265396	29,166,212	0.86	0.24
SRR943349	SRX328084	SRP017959	SAMN02265399	23,660,000	0.86	0.26
SRR1289525	SRX544838	SRP042024	SAMN02781342	32,805,984	0.28	0.24
SRR5412234	SRX2704282	SRP102989	SAMN06679832	31,815,301	0.89	0.28
SRR5412233	SRX2704281	SRP102989	SAMN06679833	30,164,329	0.78	0.21
SRR5412241	SRX2704289	SRP102989	SAMN06679881	57,864,252	0.76	0.29
SRR5412240	SRX2704288	SRP102989	SAMN06679882	34,820,608	0.8	0.3
SRR5412239	SRX2704287	SRP102989	SAMN06679883	35,757,932	0.81	0.27
SRR5412238	SRX2704286	SRP102989	SAMN06679884	41,540,320	0.87	0.27
SRR5412237	SRX2704285	SRP102989	SAMN06679885	58,323,344	0.78	0.28
SRR5412236	SRX2704284	SRP102989	SAMN06679886	25,244,792	0.76	0.23
SRR5412235	SRX2704283	SRP102989	SAMN06679887	57,726,918	0.88	0.3
SRR5412232	SRX2704280	SRP102989	SAMN06679917	35,584,387	0.79	0.21
SRR5412231	SRX2704279	SRP102989	SAMN06679918	79,213,734	0.87	0.22
SRR5412230	SRX2704278	SRP102989	SAMN06679919	53,428,414	0.88	0.22
SRR5412229	SRX2704277	SRP102989	SAMN06679920	51,234,843	0.83	0.16
SRR5412228	SRX2704276	SRP102989	SAMN06679921	55,287,820	0.73	0.2
SRR5412227	SRX2704275	SRP102989	SAMN06679922	39,757,003	0.89	0.2
SRR5412226	SRX2704274	SRP102989	SAMN06679923	61,389,676	0.87	0.17
SRR5412225	SRX2704273	SRP102989	SAMN06679924	39,244,392	0.78	0.18
SRR5412224	SRX2704272	SRP102989	SAMN06679925	42,573,904	0.88	0.21
SRR5412223	SRX2704271	SRP102989	SAMN06679926	61,145,893	0.89	0.2
SRR5412222	SRX2704270	SRP102989	SAMN06679927	33,586,391	0.91	0.16
