# Supplementary material for: Deep Conservation and Unexpected Evolutionary History of Neighboring lncRNAs MALAT1 and NEAT1
Source: J Mol Evol. 2024 Jan 8;92(1):30–41. doi: 10.1007/s00239-023-10151-y (PMC10869381; doi:10.1007/s00239-023-10151-y)
Supplement: Supplementary file 3 — Supplementary Data 3 SRA Accessions of RNA-seq data that contributed to coverage data in Supplementary Fig. 1 Supplementary file3 (ZIP 608 KB) [file 239_2023_10151_MOESM3_ESM.zip › SRA accessions Oryzias latipes.xlsx]

## Sheet: Sample
Sample Id	Publication	Track name	Number of reads	Percent aligned reads	Percent of aligned reads with introns	Number of introns
All	NA	Aggregate of all aligned samples	4,419,265,508	0.81	0.34	281.59
SAMD00029877	NA	ovary (Oryzias latipes, SAMD00029877)	36,117,564	0.87	0.31	163.943
SAMD00029878	NA	ovary (Oryzias latipes, SAMD00029878)	53,712,580	0.91	0.34	192.079
SAMD00029879	NA	testis (Oryzias latipes, SAMD00029879)	55,374,589	0.81	0.33	201.123
SAMD00029880	NA	testis (Oryzias latipes, SAMD00029880)	46,595,536	0.87	0.33	209.271
SAMD00029881	NA	liver (Oryzias latipes, SAMD00029881)	52,536,687	0.83	0.37	129.705
SAMD00029882	NA	liver (Oryzias latipes, SAMD00029882)	44,197,819	0.9	0.41	132.372
SAMD00029883	NA	brain (Oryzias latipes, SAMD00029883)	61,476,031	0.88	0.24	223.839
SAMD00029884	NA	brain (Oryzias latipes, SAMD00029884)	58,160,669	0.87	0.23	221.989
SAMD00029885	NA	eye (Oryzias latipes, SAMD00029885)	58,522,167	0.86	0.28	231.727
SAMD00029886	NA	eye (Oryzias latipes, SAMD00029886)	57,800,749	0.86	0.28	229.42
SAMD00029887	NA	hind intestine (Oryzias latipes, SAMD00029887)	45,520,087	0.86	0.32	166.837
SAMD00029888	NA	hind intestine (Oryzias latipes, SAMD00029888)	33,734,370	0.8	0.24	149.016
SAMD00066536	NA	pharyngeal bone (Oryzias latipes, SAMD00066536)	44,854,225	0.68	0.09	101.632
SAMD00066537	NA	pharyngeal bone (Oryzias latipes, SAMD00066537)	46,586,207	0.71	0.15	148.544
SAMD00066538	NA	whole body (Oryzias latipes, SAMD00066538)	37,203,385	0.86	0.35	193.983
SAMD00066539	NA	whole body (Oryzias latipes, SAMD00066539)	43,454,532	0.88	0.37	220.335
SAMD00066540	NA	whole body (Oryzias latipes, SAMD00066540)	47,291,163	0.88	0.35	226.389
SAMD00066541	NA	whole body (Oryzias latipes, SAMD00066541)	46,407,510	0.89	0.35	232.308
SAMEA3457716	NA	Liver (Oryzias latipes, SAMEA3457716)	564.628	0.88	0.26	22.746
SAMEA3457717	NA	Liver (Oryzias latipes, SAMEA3457717)	877.282	0.87	0.27	24.341
SAMEA3457718	NA	Liver (Oryzias latipes, SAMEA3457718)	904.234	0.89	0.26	28.153
SAMEA3457719	NA	Liver (Oryzias latipes, SAMEA3457719)	828.29	0.87	0.28	25.272
SAMEA3457720	NA	Liver (Oryzias latipes, SAMEA3457720)	749.574	0.88	0.24	23.538
SAMEA3457721	NA	Liver (Oryzias latipes, SAMEA3457721)	685.25	0.89	0.26	22.181
SAMEA3457722	NA	Liver (Oryzias latipes, SAMEA3457722)	792.034	0.83	0.25	27.902
SAMEA3457723	NA	Liver (Oryzias latipes, SAMEA3457723)	943.614	0.87	0.27	28.189
SAMEA3457724	NA	Liver (Oryzias latipes, SAMEA3457724)	868.47	0.84	0.26	27.27
SAMEA3457725	NA	Liver (Oryzias latipes, SAMEA3457725)	783.192	0.85	0.23	49.649
SAMEA3457726	NA	Liver (Oryzias latipes, SAMEA3457726)	833.768	0.85	0.27	22.111
SAMEA3457727	NA	Liver (Oryzias latipes, SAMEA3457727)	829.842	0.87	0.27	22.066
SAMEA3457728	NA	Liver (Oryzias latipes, SAMEA3457728)	846.502	0.87	0.26	25.971
SAMEA3457729	NA	Liver (Oryzias latipes, SAMEA3457729)	783.11	0.82	0.25	43.545
SAMEA3457730	NA	Liver (Oryzias latipes, SAMEA3457730)	890.688	0.86	0.25	25.265
SAMEA3457731	NA	Liver (Oryzias latipes, SAMEA3457731)	934.446	0.86	0.27	28.527
SAMEA3457732	NA	Liver (Oryzias latipes, SAMEA3457732)	777.91	0.85	0.26	23.58
SAMEA3457733	NA	Liver (Oryzias latipes, SAMEA3457733)	916.176	0.86	0.26	26.574
SAMEA3457734	NA	Liver (Oryzias latipes, SAMEA3457734)	863.938	0.88	0.24	26.322
SAMEA3457735	NA	Liver (Oryzias latipes, SAMEA3457735)	780.478	0.87	0.24	25.607
SAMEA3457736	NA	Liver (Oryzias latipes, SAMEA3457736)	958.432	0.87	0.24	29.876
SAMEA3457737	NA	Liver (Oryzias latipes, SAMEA3457737)	1,484,576	0.87	0.24	38.833
SAMEA3457738	NA	Liver (Oryzias latipes, SAMEA3457738)	941.856	0.87	0.24	28.374
SAMEA3466496	NA	Heart (Oryzias latipes, SAMEA3466496)	34,775,244	0.75	0.38	169.799
SAMEA3466497	NA	Brain (Oryzias latipes, SAMEA3466497)	38,803,690	0.77	0.26	202.141
SAMEA3466498	NA	Muscle (Oryzias latipes, SAMEA3466498)	40,217,422	0.86	0.47	175.908
SAMEA3466499	NA	Heart (Oryzias latipes, SAMEA3466499)	40,811,752	0.75	0.4	177.09
SAMEA3466500	NA	Brain (Oryzias latipes, SAMEA3466500)	40,943,710	0.78	0.27	203.057
SAMEA3466501	NA	Muscle (Oryzias latipes, SAMEA3466501)	41,284,464	0.85	0.48	171.521
SAMEA3466502	NA	Heart (Oryzias latipes, SAMEA3466502)	43,310,458	0.83	0.34	182.242
SAMEA3466503	NA	Brain (Oryzias latipes, SAMEA3466503)	47,063,960	0.78	0.25	207.24
SAMEA3466504	NA	Muscle (Oryzias latipes, SAMEA3466504)	45,031,756	0.85	0.42	182.688
SAMEA3466505	NA	Heart (Oryzias latipes, SAMEA3466505)	45,866,842	0.81	0.37	184.47
SAMEA3466506	NA	Brain (Oryzias latipes, SAMEA3466506)	39,767,926	0.82	0.32	204.18
SAMEA3466507	NA	Muscle (Oryzias latipes, SAMEA3466507)	49,957,074	0.84	0.47	193.988
SAMEA3466508	NA	Heart (Oryzias latipes, SAMEA3466508)	41,108,946	0.72	0.41	169.732
SAMEA3466509	NA	Brain (Oryzias latipes, SAMEA3466509)	42,879,026	0.72	0.3	196.06
SAMEA3466510	NA	Muscle (Oryzias latipes, SAMEA3466510)	42,937,260	0.84	0.5	173.806
SAMEA3466511	NA	Heart (Oryzias latipes, SAMEA3466511)	48,661,194	0.74	0.37	173.16
SAMEA3466512	NA	Brain (Oryzias latipes, SAMEA3466512)	49,096,756	0.78	0.26	203.782
SAMEA3466513	NA	Muscle (Oryzias latipes, SAMEA3466513)	41,480,458	0.85	0.46	187.127
SAMEA3466514	NA	Heart (Oryzias latipes, SAMEA3466514)	44,257,922	0.8	0.39	176.369
SAMEA3466515	NA	Brain (Oryzias latipes, SAMEA3466515)	42,008,054	0.82	0.27	201.726
SAMEA3466516	NA	Muscle (Oryzias latipes, SAMEA3466516)	38,888,816	0.88	0.47	186.524
SAMEA3466517	NA	Heart (Oryzias latipes, SAMEA3466517)	41,197,628	0.78	0.38	180.587
SAMEA3466518	NA	Brain (Oryzias latipes, SAMEA3466518)	44,882,112	0.76	0.3	207.511
SAMEA3466519	NA	Muscle (Oryzias latipes, SAMEA3466519)	46,708,720	0.8	0.45	189.67
SAMEA3466520	NA	Heart (Oryzias latipes, SAMEA3466520)	52,094,308	0.67	0.4	175.245
SAMEA3466521	NA	Brain (Oryzias latipes, SAMEA3466521)	40,935,030	0.73	0.25	201.822
SAMEA3466522	NA	Muscle (Oryzias latipes, SAMEA3466522)	41,012,868	0.84	0.49	175.825
SAMEA3466523	NA	Heart (Oryzias latipes, SAMEA3466523)	44,003,396	0.77	0.38	176.118
SAMEA3466524	NA	Brain (Oryzias latipes, SAMEA3466524)	41,323,458	0.81	0.28	209.458
SAMEA3466525	NA	Muscle (Oryzias latipes, SAMEA3466525)	42,145,954	0.84	0.45	186.566
SAMEA3466526	NA	Heart (Oryzias latipes, SAMEA3466526)	43,116,750	0.76	0.36	162.618
SAMEA3466527	NA	Brain (Oryzias latipes, SAMEA3466527)	49,367,534	0.77	0.22	186.079
SAMEA3466528	NA	Muscle (Oryzias latipes, SAMEA3466528)	44,819,546	0.8	0.42	199.747
SAMEA3466529	NA	Liver (Oryzias latipes, SAMEA3466529)	43,059,564	0.82	0.43	123.799
SAMEA3490143	NA	Liver (Oryzias latipes, SAMEA3490143)	44,095,848	0.86	0.47	149.44
SAMEA3490145	NA	Liver (Oryzias latipes, SAMEA3490145)	46,478,626	0.87	0.46	137.152
SAMEA3490147	NA	Liver (Oryzias latipes, SAMEA3490147)	47,407,228	0.84	0.45	137.657
SAMEA3490148	NA	Liver (Oryzias latipes, SAMEA3490148)	44,940,598	0.86	0.48	134.503
SAMEA3490151	NA	Liver (Oryzias latipes, SAMEA3490151)	46,949,454	0.8	0.51	142.892
SAMEA3490152	NA	Liver (Oryzias latipes, SAMEA3490152)	51,902,904	0.81	0.49	130.813
SAMEA3490153	NA	Liver (Oryzias latipes, SAMEA3490153)	50,609,782	0.79	0.5	132.168
SAMEA3490157	NA	Liver (Oryzias latipes, SAMEA3490157)	43,026,938	0.82	0.46	131.31
SAMEA3490158	NA	Liver (Oryzias latipes, SAMEA3490158)	43,322,568	0.83	0.46	134.394
SAMEA3490160	NA	Liver (Oryzias latipes, SAMEA3490160)	46,127,354	0.85	0.46	149.348
SAMN02086419	24709821	embryo (Oryzias latipes, SAMN02086419)	54,136,159	0.76	0.33	198.368
SAMN02086420	24709821	embryo (Oryzias latipes, SAMN02086420)	52,826,465	0.8	0.33	197.394
SAMN02402763	NA	Sample from Oryzias latipes (Oryzias latipes, SAMN02402763)	61,765,720	0.8	0.31	218.777
SAMN02402764	NA	Sample from Oryzias latipes (Oryzias latipes, SAMN02402764)	72,254,858	0.8	0.38	210.779
SAMN02402765	NA	Sample from Oryzias latipes (Oryzias latipes, SAMN02402765)	60,330,934	0.8	0.31	223.795
SAMN02402766	NA	Sample from Oryzias latipes (Oryzias latipes, SAMN02402766)	63,366,384	0.8	0.33	221.96
SAMN02402767	NA	Sample from Oryzias latipes (Oryzias latipes, SAMN02402767)	69,214,444	0.81	0.33	213.098
SAMN02402768	NA	Sample from Oryzias latipes (Oryzias latipes, SAMN02402768)	75,193,822	0.81	0.33	225.151
SAMN02402769	NA	Sample from Oryzias latipes (Oryzias latipes, SAMN02402769)	62,284,262	0.8	0.3	210.692
SAMN02402770	NA	Sample from Oryzias latipes (Oryzias latipes, SAMN02402770)	78,072,782	0.8	0.32	199.971
SAMN02929484	27189481	Brain (Oryzias latipes, 11 months, female, SAMN02929484)	67,049,716	0.78	0.23	219.071
SAMN02929485	27189481	Gills (Oryzias latipes, 11 months, female, SAMN02929485)	59,722,354	0.8	0.31	204.047
SAMN02929486	27189481	Heart (Oryzias latipes, 11 months, male and female, SAMN02929486)	65,306,206	0.72	0.33	195.403
SAMN02929487	27189481	Muscle (Oryzias latipes, 11 months, female, SAMN02929487)	73,107,148	0.83	0.4	169.593
SAMN02929488	27189481	Liver (Oryzias latipes, 11 months, female, SAMN02929488)	66,535,484	0.81	0.38	155.04
SAMN02929489	27189481	Kidney (Oryzias latipes, 11 months, female, SAMN02929489)	70,092,712	0.79	0.32	204.012
SAMN02929490	27189481	Bones (Oryzias latipes, 11 months, male and female, SAMN02929490)	62,023,296	0.78	0.31	228.125
SAMN02929491	27189481	Intestine (Oryzias latipes, 11 months, female, SAMN02929491)	54,928,308	0.82	0.33	184.811
SAMN02929492	27189481	Embryo (Oryzias latipes, 2 days, SAMN02929492)	54,003,850	0.82	0.32	211.549
SAMN02929493	27189481	Ovary (Oryzias latipes, 2 months, female, SAMN02929493)	61,033,412	0.82	0.33	186.565
SAMN02929494	27189481	Testis (Oryzias latipes, 2 months, male, SAMN02929494)	52,882,094	0.79	0.3	214.383
SAMN05792850	28077779	axial tissue (including bone, fat, muscle, dermis) (Oryzias latipes, 20 days post fertilization, SAMN05792850)	1,222,607	0.74	0.6	104.988
SAMN05792851	28077779	axial tissue (including bone, fat, muscle, dermis) (Oryzias latipes, 20 days post fertilization, SAMN05792851)	752.409	0.82	0.52	82.755
SAMN05792852	28077779	axial tissue (including bone, fat, muscle, dermis) (Oryzias latipes, 20 days post fertilization, SAMN05792852)	866.323	0.71	0.66	90.508
SAMN05792853	28077779	axial tissue (including bone, fat, muscle, dermis) (Oryzias latipes, 20 days post fertilization, SAMN05792853)	1,210,842	0.78	0.62	101.694
SAMN05792854	28077779	axial tissue (including bone, fat, muscle, dermis) (Oryzias latipes, 20 days post fertilization, SAMN05792854)	1,080,081	0.78	0.61	97.521
SAMN05792855	28077779	axial tissue (including bone, fat, muscle, dermis) (Oryzias latipes, 20 days post fertilization, SAMN05792855)	919.306	0.77	0.63	92.417
SAMN07570318	NA	blastulae (Oryzias latipes, pooled male and female, SAMN07570318)	62,152,031	0.73	0.08	137.97
SAMN07570319	NA	blastulae (Oryzias latipes, pooled male and female, SAMN07570319)	73,078,338	0.72	0.08	143.042
SAMN07570320	NA	blastulae (Oryzias latipes, pooled male and female, SAMN07570320)	57,242,619	0.78	0.08	142.158
SAMN07570321	NA	blastulae (Oryzias latipes, pooled male and female, SAMN07570321)	56,545,484	0.79	0.08	142.141

## Sheet: Run
Run	Experiment	Project	Sample	Number of reads	Percent aligned reads	Percent of aligned reads with introns
DRR034592	DRX031225	DRP002792	SAMD00029877	36,117,564	0.87	0.31
DRR034593	DRX031226	DRP002792	SAMD00029878	53,712,580	0.91	0.34
DRR034594	DRX031227	DRP002792	SAMD00029879	55,374,589	0.81	0.33
DRR034595	DRX031228	DRP002792	SAMD00029880	46,595,536	0.87	0.33
DRR034596	DRX031229	DRP002792	SAMD00029881	52,536,687	0.83	0.37
DRR034597	DRX031230	DRP002792	SAMD00029882	44,197,819	0.9	0.41
DRR034598	DRX031231	DRP002792	SAMD00029883	61,476,031	0.88	0.24
DRR034599	DRX031232	DRP002792	SAMD00029884	58,160,669	0.87	0.23
DRR034600	DRX031233	DRP002792	SAMD00029885	58,522,167	0.86	0.28
DRR034601	DRX031234	DRP002792	SAMD00029886	57,800,749	0.86	0.28
DRR034602	DRX031235	DRP002792	SAMD00029887	45,520,087	0.86	0.32
DRR034603	DRX031236	DRP002792	SAMD00029888	33,734,370	0.8	0.24
DRR076066	DRX069910	DRP003462	SAMD00066536	44,854,225	0.68	0.09
DRR076067	DRX069911	DRP003462	SAMD00066537	46,586,207	0.71	0.15
DRR076070	DRX069914	DRP003462	SAMD00066538	37,203,385	0.86	0.35
DRR076073	DRX069917	DRP003462	SAMD00066539	43,454,532	0.88	0.37
DRR076076	DRX069920	DRP003462	SAMD00066540	47,291,163	0.88	0.35
DRR076079	DRX069923	DRP003462	SAMD00066541	46,407,510	0.89	0.35
ERR1173301	ERX1246730	ERP010463	SAMEA3466496	7,594,616	0.75	0.38
ERR1192536	ERX1265920	ERP010463	SAMEA3466496	9,090,084	0.75	0.38
ERR1192580	ERX1265964	ERP010463	SAMEA3466496	9,038,626	0.75	0.38
ERR1192624	ERX1266008	ERP010463	SAMEA3466496	9,051,918	0.74	0.38
ERR1173302	ERX1246731	ERP010463	SAMEA3466497	8,437,214	0.78	0.26
ERR1192537	ERX1265921	ERP010463	SAMEA3466497	10,134,398	0.78	0.26
ERR1192581	ERX1265965	ERP010463	SAMEA3466497	10,106,760	0.78	0.26
ERR1192625	ERX1266009	ERP010463	SAMEA3466497	10,125,318	0.77	0.26
ERR1173303	ERX1246732	ERP010463	SAMEA3466498	8,811,666	0.86	0.47
ERR1192538	ERX1265922	ERP010463	SAMEA3466498	10,493,464	0.86	0.47
ERR1192582	ERX1265966	ERP010463	SAMEA3466498	10,444,690	0.86	0.47
ERR1192626	ERX1266010	ERP010463	SAMEA3466498	10,467,602	0.86	0.47
ERR1173304	ERX1246733	ERP010463	SAMEA3466499	8,911,470	0.75	0.4
ERR1192539	ERX1265923	ERP010463	SAMEA3466499	10,650,278	0.75	0.39
ERR1192583	ERX1265967	ERP010463	SAMEA3466499	10,612,250	0.75	0.4
ERR1192627	ERX1266011	ERP010463	SAMEA3466499	10,637,754	0.75	0.4
ERR1173305	ERX1246734	ERP010463	SAMEA3466500	8,954,732	0.79	0.28
ERR1192540	ERX1265924	ERP010463	SAMEA3466500	10,690,088	0.78	0.27
ERR1192584	ERX1265968	ERP010463	SAMEA3466500	10,642,340	0.78	0.27
ERR1192628	ERX1266012	ERP010463	SAMEA3466500	10,656,550	0.78	0.27
ERR1173306	ERX1246735	ERP010463	SAMEA3466501	9,039,322	0.85	0.48
ERR1192541	ERX1265925	ERP010463	SAMEA3466501	10,771,596	0.85	0.47
ERR1192585	ERX1265969	ERP010463	SAMEA3466501	10,723,212	0.85	0.48
ERR1192629	ERX1266013	ERP010463	SAMEA3466501	10,750,334	0.85	0.48
ERR1173307	ERX1246736	ERP010463	SAMEA3466502	9,475,810	0.83	0.34
ERR1192542	ERX1265926	ERP010463	SAMEA3466502	11,309,502	0.83	0.34
ERR1192586	ERX1265970	ERP010463	SAMEA3466502	11,253,152	0.83	0.34
ERR1192630	ERX1266014	ERP010463	SAMEA3466502	11,271,994	0.83	0.34
ERR1173308	ERX1246737	ERP010463	SAMEA3466503	10,263,926	0.78	0.25
ERR1192543	ERX1265927	ERP010463	SAMEA3466503	12,321,008	0.78	0.25
ERR1192587	ERX1265971	ERP010463	SAMEA3466503	12,228,430	0.78	0.25
ERR1192631	ERX1266015	ERP010463	SAMEA3466503	12,250,596	0.78	0.25
ERR1173309	ERX1246738	ERP010463	SAMEA3466504	9,865,194	0.85	0.42
ERR1192544	ERX1265928	ERP010463	SAMEA3466504	11,757,392	0.85	0.42
ERR1192588	ERX1265972	ERP010463	SAMEA3466504	11,695,050	0.85	0.42
ERR1192632	ERX1266016	ERP010463	SAMEA3466504	11,714,120	0.85	0.42
ERR1173310	ERX1246739	ERP010463	SAMEA3466505	10,028,856	0.81	0.38
ERR1192545	ERX1265929	ERP010463	SAMEA3466505	11,974,064	0.81	0.37
ERR1192589	ERX1265973	ERP010463	SAMEA3466505	11,920,068	0.81	0.37
ERR1192633	ERX1266017	ERP010463	SAMEA3466505	11,943,854	0.81	0.37
ERR1173311	ERX1246740	ERP010463	SAMEA3466506	8,723,600	0.82	0.32
ERR1192546	ERX1265930	ERP010463	SAMEA3466506	10,375,012	0.82	0.32
ERR1192590	ERX1265974	ERP010463	SAMEA3466506	10,330,160	0.82	0.32
ERR1192634	ERX1266018	ERP010463	SAMEA3466506	10,339,154	0.82	0.32
ERR1173312	ERX1246741	ERP010463	SAMEA3466507	11,002,054	0.85	0.47
ERR1192547	ERX1265931	ERP010463	SAMEA3466507	13,031,366	0.84	0.46
ERR1192591	ERX1265975	ERP010463	SAMEA3466507	12,952,094	0.84	0.47
ERR1192635	ERX1266019	ERP010463	SAMEA3466507	12,971,560	0.84	0.46
ERR1173313	ERX1246742	ERP010463	SAMEA3466508	9,051,950	0.72	0.41
ERR1192548	ERX1265932	ERP010463	SAMEA3466508	10,717,248	0.72	0.41
ERR1192592	ERX1265976	ERP010463	SAMEA3466508	10,662,918	0.72	0.41
ERR1192636	ERX1266020	ERP010463	SAMEA3466508	10,676,830	0.72	0.41
ERR1173314	ERX1246743	ERP010463	SAMEA3466509	9,457,704	0.72	0.3
ERR1192549	ERX1265933	ERP010463	SAMEA3466509	11,170,460	0.72	0.3
ERR1192593	ERX1265977	ERP010463	SAMEA3466509	11,112,364	0.72	0.3
ERR1192637	ERX1266021	ERP010463	SAMEA3466509	11,138,498	0.71	0.3
ERR1173315	ERX1246744	ERP010463	SAMEA3466510	9,371,710	0.84	0.5
ERR1192550	ERX1265934	ERP010463	SAMEA3466510	11,202,524	0.84	0.5
ERR1192594	ERX1265978	ERP010463	SAMEA3466510	11,174,740	0.84	0.5
ERR1192638	ERX1266022	ERP010463	SAMEA3466510	11,188,286	0.84	0.5
ERR1173316	ERX1246745	ERP010463	SAMEA3466511	10,660,250	0.74	0.37
ERR1192551	ERX1265935	ERP010463	SAMEA3466511	12,713,260	0.74	0.37
ERR1192595	ERX1265979	ERP010463	SAMEA3466511	12,630,090	0.74	0.37
ERR1192639	ERX1266023	ERP010463	SAMEA3466511	12,657,594	0.73	0.37
ERR1173317	ERX1246746	ERP010463	SAMEA3466512	10,756,672	0.79	0.26
ERR1192552	ERX1265936	ERP010463	SAMEA3466512	12,825,132	0.79	0.26
ERR1192596	ERX1265980	ERP010463	SAMEA3466512	12,750,924	0.78	0.26
ERR1192640	ERX1266024	ERP010463	SAMEA3466512	12,764,028	0.78	0.26
ERR1173318	ERX1246747	ERP010463	SAMEA3466513	9,060,302	0.85	0.46
ERR1192553	ERX1265937	ERP010463	SAMEA3466513	10,825,104	0.85	0.46
ERR1192597	ERX1265981	ERP010463	SAMEA3466513	10,794,052	0.85	0.46
ERR1192641	ERX1266025	ERP010463	SAMEA3466513	10,801,000	0.85	0.46
ERR1173319	ERX1246748	ERP010463	SAMEA3466514	9,735,108	0.81	0.39
ERR1192554	ERX1265938	ERP010463	SAMEA3466514	11,546,942	0.81	0.39
ERR1192598	ERX1265982	ERP010463	SAMEA3466514	11,474,738	0.81	0.39
ERR1192642	ERX1266026	ERP010463	SAMEA3466514	11,501,134	0.8	0.39
ERR1173320	ERX1246749	ERP010463	SAMEA3466515	9,213,558	0.83	0.27
ERR1192555	ERX1265939	ERP010463	SAMEA3466515	10,958,886	0.83	0.27
ERR1192599	ERX1265983	ERP010463	SAMEA3466515	10,907,332	0.82	0.27
ERR1192643	ERX1266027	ERP010463	SAMEA3466515	10,928,278	0.82	0.27
ERR1173321	ERX1246750	ERP010463	SAMEA3466516	8,430,830	0.88	0.47
ERR1192556	ERX1265940	ERP010463	SAMEA3466516	10,165,166	0.88	0.47
ERR1192600	ERX1265984	ERP010463	SAMEA3466516	10,145,056	0.88	0.47
ERR1192644	ERX1266028	ERP010463	SAMEA3466516	10,147,764	0.88	0.47
ERR1173322	ERX1246751	ERP010463	SAMEA3466517	9,010,808	0.78	0.38
ERR1192557	ERX1265941	ERP010463	SAMEA3466517	10,756,312	0.78	0.37
ERR1192601	ERX1265985	ERP010463	SAMEA3466517	10,704,322	0.78	0.38
ERR1192645	ERX1266029	ERP010463	SAMEA3466517	10,726,186	0.78	0.38
ERR1173323	ERX1246752	ERP010463	SAMEA3466518	9,765,738	0.76	0.3
ERR1192558	ERX1265942	ERP010463	SAMEA3466518	11,734,300	0.76	0.3
ERR1192602	ERX1265986	ERP010463	SAMEA3466518	11,680,654	0.76	0.3
ERR1192646	ERX1266030	ERP010463	SAMEA3466518	11,701,420	0.76	0.3
ERR1173324	ERX1246753	ERP010463	SAMEA3466519	10,172,440	0.8	0.45
ERR1192559	ERX1265943	ERP010463	SAMEA3466519	12,206,044	0.8	0.44
ERR1192603	ERX1265987	ERP010463	SAMEA3466519	12,163,948	0.8	0.45
ERR1192647	ERX1266031	ERP010463	SAMEA3466519	12,166,288	0.79	0.45
ERR1173325	ERX1246754	ERP010463	SAMEA3466520	11,363,112	0.67	0.4
ERR1192560	ERX1265944	ERP010463	SAMEA3466520	13,618,780	0.67	0.4
ERR1192604	ERX1265988	ERP010463	SAMEA3466520	13,543,068	0.67	0.4
ERR1192648	ERX1266032	ERP010463	SAMEA3466520	13,569,348	0.66	0.4
ERR1173326	ERX1246755	ERP010463	SAMEA3466521	8,923,580	0.73	0.25
ERR1192561	ERX1265945	ERP010463	SAMEA3466521	10,732,802	0.73	0.25
ERR1192605	ERX1265989	ERP010463	SAMEA3466521	10,642,210	0.73	0.25
ERR1192649	ERX1266033	ERP010463	SAMEA3466521	10,636,438	0.72	0.25
ERR1173327	ERX1246756	ERP010463	SAMEA3466522	8,949,932	0.84	0.49
ERR1192562	ERX1265946	ERP010463	SAMEA3466522	10,714,230	0.84	0.49
ERR1192606	ERX1265990	ERP010463	SAMEA3466522	10,664,686	0.84	0.49
ERR1192650	ERX1266034	ERP010463	SAMEA3466522	10,684,020	0.83	0.49
ERR1173328	ERX1246757	ERP010463	SAMEA3466523	9,581,294	0.77	0.38
ERR1192563	ERX1265947	ERP010463	SAMEA3466523	11,506,406	0.77	0.38
ERR1192607	ERX1265991	ERP010463	SAMEA3466523	11,451,588	0.77	0.38
ERR1192651	ERX1266035	ERP010463	SAMEA3466523	11,464,108	0.77	0.38
ERR1173329	ERX1246758	ERP010463	SAMEA3466524	8,940,600	0.81	0.28
ERR1192564	ERX1265948	ERP010463	SAMEA3466524	10,801,488	0.81	0.28
ERR1192608	ERX1265992	ERP010463	SAMEA3466524	10,788,272	0.81	0.28
ERR1192652	ERX1266036	ERP010463	SAMEA3466524	10,793,098	0.81	0.28
ERR1173330	ERX1246759	ERP010463	SAMEA3466525	9,210,632	0.85	0.45
ERR1192565	ERX1265949	ERP010463	SAMEA3466525	10,994,034	0.85	0.45
ERR1192609	ERX1265993	ERP010463	SAMEA3466525	10,960,402	0.84	0.45
ERR1192653	ERX1266037	ERP010463	SAMEA3466525	10,980,886	0.84	0.45
ERR1173331	ERX1246760	ERP010463	SAMEA3466526	9,356,312	0.76	0.36
ERR1192566	ERX1265950	ERP010463	SAMEA3466526	11,295,406	0.76	0.36
ERR1192610	ERX1265994	ERP010463	SAMEA3466526	11,244,580	0.76	0.36
ERR1192654	ERX1266038	ERP010463	SAMEA3466526	11,220,452	0.76	0.36
ERR1173332	ERX1246761	ERP010463	SAMEA3466527	10,713,832	0.77	0.23
ERR1192567	ERX1265951	ERP010463	SAMEA3466527	12,925,108	0.77	0.22
ERR1192611	ERX1265995	ERP010463	SAMEA3466527	12,862,554	0.77	0.22
ERR1192655	ERX1266039	ERP010463	SAMEA3466527	12,866,040	0.77	0.22
ERR1173333	ERX1246762	ERP010463	SAMEA3466528	9,755,784	0.8	0.42
ERR1192568	ERX1265952	ERP010463	SAMEA3466528	11,721,130	0.8	0.41
ERR1192612	ERX1265996	ERP010463	SAMEA3466528	11,657,286	0.8	0.42
ERR1192656	ERX1266040	ERP010463	SAMEA3466528	11,685,346	0.8	0.42
ERR1173334	ERX1246763	ERP010463	SAMEA3466529	9,403,242	0.83	0.43
ERR1192569	ERX1265953	ERP010463	SAMEA3466529	11,257,708	0.83	0.43
ERR1192613	ERX1265997	ERP010463	SAMEA3466529	11,198,636	0.82	0.43
ERR1192657	ERX1266041	ERP010463	SAMEA3466529	11,199,978	0.82	0.43
ERR1173335	ERX1246764	ERP010463	SAMEA3490143	9,638,232	0.86	0.47
ERR1192570	ERX1265954	ERP010463	SAMEA3490143	11,512,030	0.86	0.47
ERR1192614	ERX1265998	ERP010463	SAMEA3490143	11,460,936	0.86	0.47
ERR1192658	ERX1266042	ERP010463	SAMEA3490143	11,484,650	0.85	0.47
ERR1173336	ERX1246765	ERP010463	SAMEA3490145	10,069,946	0.87	0.46
ERR1192571	ERX1265955	ERP010463	SAMEA3490145	12,145,142	0.87	0.46
ERR1192615	ERX1265999	ERP010463	SAMEA3490145	12,124,360	0.87	0.46
ERR1192659	ERX1266043	ERP010463	SAMEA3490145	12,139,178	0.86	0.46
ERR1173337	ERX1246766	ERP010463	SAMEA3490147	10,310,656	0.84	0.45
ERR1192572	ERX1265956	ERP010463	SAMEA3490147	12,385,570	0.84	0.45
ERR1192616	ERX1266000	ERP010463	SAMEA3490147	12,347,930	0.84	0.45
ERR1192660	ERX1266044	ERP010463	SAMEA3490147	12,363,072	0.84	0.45
ERR1173338	ERX1246767	ERP010463	SAMEA3490148	9,778,460	0.86	0.48
ERR1192573	ERX1265957	ERP010463	SAMEA3490148	11,751,540	0.86	0.48
ERR1192617	ERX1266001	ERP010463	SAMEA3490148	11,699,234	0.86	0.48
ERR1192661	ERX1266045	ERP010463	SAMEA3490148	11,711,364	0.86	0.48
ERR1173339	ERX1246768	ERP010463	SAMEA3490151	10,186,654	0.81	0.51
ERR1192574	ERX1265958	ERP010463	SAMEA3490151	12,278,878	0.81	0.51
ERR1192618	ERX1266002	ERP010463	SAMEA3490151	12,231,962	0.8	0.51
ERR1192662	ERX1266046	ERP010463	SAMEA3490151	12,251,960	0.8	0.51
ERR1173340	ERX1246769	ERP010463	SAMEA3490152	11,298,580	0.81	0.49
ERR1192575	ERX1265959	ERP010463	SAMEA3490152	13,570,680	0.81	0.49
ERR1192619	ERX1266003	ERP010463	SAMEA3490152	13,511,074	0.81	0.49
ERR1192663	ERX1266047	ERP010463	SAMEA3490152	13,522,570	0.81	0.49
ERR1173341	ERX1246770	ERP010463	SAMEA3490153	10,971,000	0.79	0.5
ERR1192576	ERX1265960	ERP010463	SAMEA3490153	13,241,952	0.79	0.5
ERR1192620	ERX1266004	ERP010463	SAMEA3490153	13,194,070	0.79	0.5
ERR1192664	ERX1266048	ERP010463	SAMEA3490153	13,202,760	0.79	0.5
ERR1173342	ERX1246771	ERP010463	SAMEA3490157	9,500,002	0.82	0.46
ERR1192577	ERX1265961	ERP010463	SAMEA3490157	11,207,508	0.82	0.46
ERR1192621	ERX1266005	ERP010463	SAMEA3490157	11,150,662	0.82	0.46
ERR1192665	ERX1266049	ERP010463	SAMEA3490157	11,168,766	0.81	0.46
ERR1173343	ERX1246772	ERP010463	SAMEA3490158	9,451,620	0.83	0.46
ERR1192578	ERX1265962	ERP010463	SAMEA3490158	11,311,018	0.83	0.46
ERR1192622	ERX1266006	ERP010463	SAMEA3490158	11,271,294	0.83	0.46
ERR1192666	ERX1266050	ERP010463	SAMEA3490158	11,288,636	0.82	0.46
ERR1173344	ERX1246773	ERP010463	SAMEA3490160	10,070,526	0.85	0.46
ERR1192579	ERX1265963	ERP010463	SAMEA3490160	12,049,098	0.85	0.46
ERR1192623	ERX1266007	ERP010463	SAMEA3490160	11,993,576	0.85	0.46
ERR1192667	ERX1266051	ERP010463	SAMEA3490160	12,014,154	0.85	0.46
ERR914569	ERX993657	ERP010733	SAMEA3457716	564.628	0.88	0.26
ERR914570	ERX993658	ERP010733	SAMEA3457717	877.282	0.87	0.27
ERR914571	ERX993659	ERP010733	SAMEA3457718	904.234	0.89	0.26
ERR914572	ERX993660	ERP010733	SAMEA3457719	828.29	0.87	0.28
ERR914573	ERX993661	ERP010733	SAMEA3457720	749.574	0.88	0.24
ERR914574	ERX993662	ERP010733	SAMEA3457721	685.25	0.89	0.26
ERR914575	ERX993663	ERP010733	SAMEA3457722	792.034	0.83	0.25
ERR914576	ERX993664	ERP010733	SAMEA3457723	943.614	0.87	0.27
ERR914577	ERX993665	ERP010733	SAMEA3457724	868.47	0.84	0.26
ERR914578	ERX993666	ERP010733	SAMEA3457725	783.192	0.85	0.23
ERR914579	ERX993667	ERP010733	SAMEA3457726	833.768	0.85	0.27
ERR914580	ERX993668	ERP010733	SAMEA3457727	829.842	0.87	0.27
ERR914581	ERX993669	ERP010733	SAMEA3457728	846.502	0.87	0.26
ERR914582	ERX993670	ERP010733	SAMEA3457729	783.11	0.82	0.25
ERR914583	ERX993671	ERP010733	SAMEA3457730	890.688	0.86	0.25
ERR914584	ERX993672	ERP010733	SAMEA3457731	934.446	0.86	0.27
ERR914585	ERX993673	ERP010733	SAMEA3457732	777.91	0.85	0.26
ERR914586	ERX993674	ERP010733	SAMEA3457733	916.176	0.86	0.26
ERR914587	ERX993675	ERP010733	SAMEA3457734	863.938	0.88	0.24
ERR914588	ERX993676	ERP010733	SAMEA3457735	780.478	0.87	0.24
ERR914589	ERX993677	ERP010733	SAMEA3457736	958.432	0.87	0.24
ERR914590	ERX993678	ERP010733	SAMEA3457737	1,484,576	0.87	0.24
ERR914591	ERX993679	ERP010733	SAMEA3457738	941.856	0.87	0.24
SRR836001	SRX272492	SRP021892	SAMN02086419	54,136,159	0.76	0.33
SRR836002	SRX272493	SRP021892	SAMN02086420	52,826,465	0.8	0.33
SRR1029911	SRX377637	SRP032993	SAMN02402763	31,269,388	0.79	0.31
SRR1029923	SRX377637	SRP032993	SAMN02402763	30,496,332	0.8	0.31
SRR1029909	SRX377638	SRP032993	SAMN02402764	36,545,816	0.8	0.38
SRR1029920	SRX377638	SRP032993	SAMN02402764	35,709,042	0.8	0.38
SRR1029907	SRX377639	SRP032993	SAMN02402765	29,793,992	0.8	0.32
SRR1029914	SRX377639	SRP032993	SAMN02402765	30,536,942	0.8	0.31
SRR1029910	SRX377640	SRP032993	SAMN02402766	31,334,550	0.8	0.33
SRR1029915	SRX377640	SRP032993	SAMN02402766	32,031,834	0.8	0.33
SRR1029917	SRX377641	SRP032993	SAMN02402767	34,193,928	0.81	0.33
SRR1029921	SRX377641	SRP032993	SAMN02402767	35,020,516	0.8	0.33
SRR1029906	SRX377644	SRP032993	SAMN02402768	38,076,198	0.81	0.33
SRR1029922	SRX377644	SRP032993	SAMN02402768	37,117,624	0.81	0.33
SRR1029912	SRX377642	SRP032993	SAMN02402769	30,720,160	0.8	0.3
SRR1029913	SRX377642	SRP032993	SAMN02402769	31,564,102	0.8	0.3
SRR1029905	SRX377643	SRP032993	SAMN02402770	38,580,978	0.8	0.32
SRR1029916	SRX377643	SRP032993	SAMN02402770	39,491,804	0.8	0.32
SRR1524271	SRX661036	SRP044784	SAMN02929484	67,049,716	0.78	0.23
SRR1524272	SRX661037	SRP044784	SAMN02929485	59,722,354	0.8	0.31
SRR1524273	SRX661038	SRP044784	SAMN02929486	65,306,206	0.72	0.33
SRR1524274	SRX661039	SRP044784	SAMN02929487	73,107,148	0.83	0.4
SRR1524275	SRX661040	SRP044784	SAMN02929488	66,535,484	0.81	0.38
SRR1524276	SRX661041	SRP044784	SAMN02929489	70,092,712	0.79	0.32
SRR1524277	SRX661042	SRP044784	SAMN02929490	62,023,296	0.78	0.31
SRR1524278	SRX661043	SRP044784	SAMN02929491	54,928,308	0.82	0.33
SRR1524279	SRX661044	SRP044784	SAMN02929492	54,003,850	0.82	0.32
SRR1524280	SRX661045	SRP044784	SAMN02929493	61,033,412	0.82	0.33
SRR1524281	SRX661046	SRP044784	SAMN02929494	52,882,094	0.79	0.3
SRR4280508	SRX2182191	SRP090229	SAMN05792850	1,222,607	0.74	0.6
SRR4280507	SRX2182190	SRP090229	SAMN05792851	752.409	0.82	0.52
SRR4280506	SRX2182189	SRP090229	SAMN05792852	866.323	0.71	0.66
SRR4280505	SRX2182188	SRP090229	SAMN05792853	1,210,842	0.78	0.62
SRR4280504	SRX2182187	SRP090229	SAMN05792854	1,080,081	0.78	0.61
SRR4280503	SRX2182186	SRP090229	SAMN05792855	919.306	0.77	0.63
SRR5990059	SRX3145772	SRP116580	SAMN07570318	62,152,031	0.73	0.08
SRR5990058	SRX3145773	SRP116580	SAMN07570319	73,078,338	0.72	0.08
SRR5990061	SRX3145770	SRP116580	SAMN07570320	57,242,619	0.78	0.08
SRR5990060	SRX3145771	SRP116580	SAMN07570321	56,545,484	0.79	0.08
