# Supplementary material for: Deep Conservation and Unexpected Evolutionary History of Neighboring lncRNAs MALAT1 and NEAT1
Source: J Mol Evol. 2024 Jan 8;92(1):30–41. doi: 10.1007/s00239-023-10151-y (PMC10869381; doi:10.1007/s00239-023-10151-y)
Supplement: Supplementary file 3 — Supplementary Data 3 SRA Accessions of RNA-seq data that contributed to coverage data in Supplementary Fig. 1 Supplementary file3 (ZIP 608 KB) [file 239_2023_10151_MOESM3_ESM.zip › SRA accessions Petromyzon marinus.xlsx]

## Sheet: Sample
Sample Id	Publication	Track name	Number of reads	Percent aligned reads	Percent of aligned reads with introns	Number of introns
All	NA	Aggregate of all aligned samples	6,418,328,810	0.77	0.16	239.458
SAMN00115624	NA	olfactory epithelium (Petromyzon marinus, SAMN00115624)	226.85	0.41	0.03	1.616
SAMN00115625	NA	olfactory epithelium (Petromyzon marinus, SAMN00115625)	182.324	0.42	0.06	1.679
SAMN00760978	NA	Parasitic Petromyzon marinus olfactory epithelium (Petromyzon marinus, SAMN00760978)	182.324	0.42	0.05	1.626
SAMN00761035	NA	Adult Sea Lamprey Olfactory Epithelium (Petromyzon marinus, SAMN00761035)	226.85	0.41	0.02	1.555
SAMN00761036	NA	Adult Sea Lamprey Brain (Petromyzon marinus, SAMN00761036)	154.415	0.34	0.08	2.921
SAMN00761037	NA	Larval/Parasitic Sea Lamprey Brain (Petromyzon marinus, SAMN00761037)	146.215	0.33	0.09	3.524
SAMN00761038	NA	Larval Sea Lamprey Liver (Petromyzon marinus, SAMN00761038)	155.729	0.18	0.09	1.157
SAMN00761039	NA	Parasitic Sea Lamprey Liver (Petromyzon marinus, SAMN00761039)	135.835	0.26	0.08	842
SAMN00761051	NA	Sea Lamprey Late Blastula Embryo (Stage 18) (Petromyzon marinus, SAMN00761051)	39,604,957	0.23	0.2	115.233
SAMN00761052	NA	Sea Lamprey Gastrula Embryo (Stage 20) (Petromyzon marinus, SAMN00761052)	41,207,371	0.31	0.2	130.093
SAMN00761053	NA	Sea Lamprey Neurula Embryo (Stage 22a) (Petromyzon marinus, SAMN00761053)	41,556,637	0.3	0.2	132.146
SAMN00761054	NA	Sea Lamprey Neurula Embryo (Stage 22b) (Petromyzon marinus, SAMN00761054)	43,843,057	0.27	0.19	127.782
SAMN00761055	NA	Sea Lamprey Embryo Neural Crest Migration (Stage 23) (Petromyzon marinus, SAMN00761055)	42,075,723	0.22	0.17	120.841
SAMN00761056	NA	Sea Lamprey Embryo Neural Crest Migration (Stage 24c1) (Petromyzon marinus, SAMN00761056)	42,025,084	0.22	0.17	124.682
SAMN00761057	NA	Sea Lamprey Embryo Neural Crest Migration (Stage 24c2) (Petromyzon marinus, SAMN00761057)	40,153,423	0.34	0.17	139.285
SAMN04026618	NA	whole embryo, stage 23-25 (Petromyzon marinus, pooled male and female, SAMN04026618)	400,000,000	0.75	0.21	180.27
SAMN04026620	NA	whole embryo, stage 26-28 (Petromyzon marinus, pooled male and female, SAMN04026620)	400,000,000	0.79	0.17	183.543
SAMN04122323	NA	Heart (Petromyzon marinus, SAMN04122323)	71,014,888	0.85	0.11	90.861
SAMN04338515	27288344	Whole Embryos, 1 day post-fertilization (Petromyzon marinus, SAMN04338515)	67,608,712	0.78	0.19	146.985
SAMN04338516	27288344	Whole Embryos, 2 days post-fertilization (Petromyzon marinus, SAMN04338516)	55,247,628	0.78	0.19	147.81
SAMN04338517	27288344	Whole Embryos, 2.5 days post-fertilization (Petromyzon marinus, SAMN04338517)	57,751,014	0.77	0.2	150.97
SAMN04338518	27288344	Whole Embryos, 3 days post-fertilization (Petromyzon marinus, SAMN04338518)	66,486,242	0.75	0.22	149.166
SAMN04338519	27288344	Whole Embryos, 4 days post-fertilization (Petromyzon marinus, SAMN04338519)	64,444,784	0.75	0.23	145.429
SAMN04338520	27288344	Whole Embryos, 5 days post-fertilization (Petromyzon marinus, SAMN04338520)	49,748,546	0.75	0.23	143.91
SAMN06173698	NA	transformer, peripheral olfactory organ, olfactory bulb, fore brain (Petromyzon marinus, SAMN06173698)	49,397,658	0.81	0.17	150.01
SAMN06173699	NA	transformer, peripheral olfactory organ, olfactory bulb, fore brain (Petromyzon marinus, SAMN06173699)	39,557,492	0.79	0.16	144.31
SAMN06173700	NA	transformer, peripheral olfactory organ, olfactory bulb, fore brain (Petromyzon marinus, SAMN06173700)	40,192,330	0.81	0.15	135.98
SAMN06173701	NA	transformer, peripheral olfactory organ, olfactory bulb, fore brain (Petromyzon marinus, SAMN06173701)	47,190,752	0.81	0.17	151.354
SAMN06173702	NA	transformer, peripheral olfactory organ, olfactory bulb, fore brain (Petromyzon marinus, SAMN06173702)	36,525,886	0.82	0.17	139.393
SAMN06173703	NA	transformer, peripheral olfactory organ, olfactory bulb, fore brain (Petromyzon marinus, SAMN06173703)	41,454,926	0.82	0.19	146.078
SAMN06173704	NA	transformer, peripheral olfactory organ, olfactory bulb, fore brain (Petromyzon marinus, SAMN06173704)	43,966,888	0.81	0.19	148.604
SAMN06173705	NA	transformer, peripheral olfactory organ, olfactory bulb, fore brain (Petromyzon marinus, SAMN06173705)	47,947,562	0.81	0.15	138.231
SAMN06173706	NA	transformer, peripheral olfactory organ, olfactory bulb, fore brain (Petromyzon marinus, SAMN06173706)	33,496,534	0.78	0.15	133.763
SAMN06173707	NA	transformer, peripheral olfactory organ, olfactory bulb, fore brain (Petromyzon marinus, SAMN06173707)	47,460,640	0.8	0.15	141.11
SAMN06173708	NA	transformer, peripheral olfactory organ, olfactory bulb, fore brain (Petromyzon marinus, SAMN06173708)	31,703,578	0.8	0.15	130.816
SAMN06173709	NA	transformer, peripheral olfactory organ, olfactory bulb, fore brain (Petromyzon marinus, SAMN06173709)	41,285,970	0.79	0.15	148.436
SAMN06173710	NA	transformer, peripheral olfactory organ, olfactory bulb, fore brain (Petromyzon marinus, SAMN06173710)	40,809,318	0.78	0.15	145.032
SAMN06173711	NA	transformer, peripheral olfactory organ, olfactory bulb, fore brain (Petromyzon marinus, SAMN06173711)	39,396,120	0.8	0.15	136.966
SAMN06173712	NA	transformer, peripheral olfactory organ, olfactory bulb, fore brain (Petromyzon marinus, SAMN06173712)	32,189,880	0.79	0.16	130.223
SAMN06173713	NA	transformer, peripheral olfactory organ, olfactory bulb, fore brain (Petromyzon marinus, SAMN06173713)	37,795,314	0.78	0.16	145.297
SAMN06477676	29335507	spinal cord (Petromyzon marinus, SAMN06477676)	267,243,204	0.78	0.1	192.053
SAMN06477677	29335507	brain (Petromyzon marinus, SAMN06477677)	161,135,550	0.8	0.15	186.692
SAMN06477678	29335507	brain (Petromyzon marinus, SAMN06477678)	102,830,646	0.81	0.14	179.174
SAMN06477679	29335507	brain (Petromyzon marinus, SAMN06477679)	102,748,248	0.8	0.13	174.136
SAMN06477680	29335507	brain (Petromyzon marinus, SAMN06477680)	156,784,378	0.76	0.14	183.351
SAMN06477681	29335507	brain (Petromyzon marinus, SAMN06477681)	141,035,830	0.79	0.12	185.112
SAMN06477682	29335507	brain (Petromyzon marinus, SAMN06477682)	113,337,340	0.82	0.12	178.024
SAMN06477683	29335507	brain (Petromyzon marinus, SAMN06477683)	121,782,596	0.82	0.13	182.797
SAMN06477684	29335507	brain (Petromyzon marinus, SAMN06477684)	172,010,906	0.81	0.15	181.202
SAMN06477685	29335507	brain (Petromyzon marinus, SAMN06477685)	109,421,050	0.78	0.13	182.497
SAMN06477686	29335507	brain (Petromyzon marinus, SAMN06477686)	136,288,194	0.81	0.14	178.903
SAMN06477687	29335507	brain (Petromyzon marinus, SAMN06477687)	211,895,636	0.76	0.1	191.761
SAMN06477688	29335507	spinal cord (Petromyzon marinus, SAMN06477688)	186,631,656	0.8	0.15	189.204
SAMN06477689	29335507	spinal cord (Petromyzon marinus, SAMN06477689)	106,147,582	0.8	0.14	177.807
SAMN06477690	29335507	spinal cord (Petromyzon marinus, SAMN06477690)	82,160,030	0.81	0.15	171.455
SAMN06477691	29335507	spinal cord (Petromyzon marinus, SAMN06477691)	137,688,752	0.75	0.14	184.164
SAMN06477692	29335507	spinal cord (Petromyzon marinus, SAMN06477692)	174,943,318	0.78	0.11	192.901
SAMN06477693	29335507	spinal cord (Petromyzon marinus, SAMN06477693)	155,754,526	0.83	0.16	191.848
SAMN06477694	29335507	spinal cord (Petromyzon marinus, SAMN06477694)	111,534,972	0.83	0.18	181.99
SAMN06477695	29335507	spinal cord (Petromyzon marinus, SAMN06477695)	138,557,718	0.8	0.16	184.228
SAMN06477696	29335507	spinal cord (Petromyzon marinus, SAMN06477696)	90,434,994	0.81	0.13	178.116
SAMN06477697	29335507	spinal cord (Petromyzon marinus, SAMN06477697)	42,039,130	0.78	0.17	158.75
SAMN08744301	31619682	heads and whole embryos (Petromyzon marinus, SAMN08744301)	279,250,546	0.8	0.21	160.089
SAMN09243210	NA	Larvae, Brainstem (Petromyzon marinus, SAMN09243210)	49,487,088	0.72	0.18	162.44
SAMN09243213	NA	Larvae, Brainstem (Petromyzon marinus, SAMN09243213)	43,386,172	0.72	0.17	156.617
SAMN09243215	NA	Larvae, Brainstem (Petromyzon marinus, SAMN09243215)	54,672,772	0.71	0.19	169.057
SAMN09243216	NA	Larvae, Brainstem (Petromyzon marinus, SAMN09243216)	48,557,388	0.75	0.19	161.113
SAMN09243217	NA	Larvae, Brainstem (Petromyzon marinus, SAMN09243217)	43,042,542	0.73	0.18	161.539
SAMN09243224	NA	Larvae, Brainstem (Petromyzon marinus, SAMN09243224)	48,949,136	0.75	0.18	163.823
SAMN12648414	NA	Brainstem (Petromyzon marinus, 5-7 years, SAMN12648414)	54,443,936	0.79	0.16	172.433
SAMN12648415	NA	Brainstem (Petromyzon marinus, 5-7 years, SAMN12648415)	67,589,078	0.82	0.12	172.455
SAMN12648416	NA	Brainstem (Petromyzon marinus, 5-7 years, SAMN12648416)	63,271,514	0.81	0.15	174.712
SAMN12648417	NA	Brainstem (Petromyzon marinus, 5-7 years, SAMN12648417)	75,162,460	0.79	0.14	178.457
SAMN12648418	NA	Brainstem (Petromyzon marinus, 5-7 years, SAMN12648418)	74,049,594	0.8	0.15	178.818
SAMN12648419	NA	Brainstem (Petromyzon marinus, 5-7 years, SAMN12648419)	73,822,568	0.79	0.13	175.278
SAMN12648420	NA	Brainstem (Petromyzon marinus, 5-7 years, SAMN12648420)	64,190,172	0.82	0.15	173.385
SAMN12648421	NA	Brainstem (Petromyzon marinus, 5-7 years, SAMN12648421)	53,684,008	0.83	0.15	167.835
SAMN12648422	NA	Brainstem (Petromyzon marinus, 5-7 years, SAMN12648422)	61,439,306	0.82	0.15	174.144
SAMN12648423	NA	Brainstem (Petromyzon marinus, 5-7 years, SAMN12648423)	66,374,818	0.81	0.15	175.863

## Sheet: Run
Run	Experiment	Project	Sample	Number of reads	Percent aligned reads	Percent of aligned reads with introns
SRR7215912	SRX4122830	SRP148903	SAMN09243217	43,042,542	0.73	0.18
SRR7215911	SRX4122831	SRP148903	SAMN09243224	48,949,136	0.75	0.18
SRR7215910	SRX4122832	SRP148903	SAMN09243210	49,487,088	0.72	0.18
SRR7215909	SRX4122833	SRP148903	SAMN09243213	43,386,172	0.72	0.17
SRR7215908	SRX4122834	SRP148903	SAMN09243215	54,672,772	0.71	0.19
SRR7215907	SRX4122835	SRP148903	SAMN09243216	48,557,388	0.75	0.19
SRR6871283	SRX3825267	SRP136119	SAMN08744301	279,250,546	0.8	0.21
SRR5312395	SRX2612220	SRP101364	SAMN06477677	161,135,550	0.8	0.15
SRR5312394	SRX2612219	SRP101364	SAMN06477678	102,830,646	0.81	0.14
SRR5312393	SRX2612218	SRP101364	SAMN06477679	102,748,248	0.8	0.13
SRR5312392	SRX2612217	SRP101364	SAMN06477680	156,784,378	0.76	0.14
SRR5312391	SRX2612216	SRP101364	SAMN06477681	141,035,830	0.79	0.12
SRR5312390	SRX2612215	SRP101364	SAMN06477682	113,337,340	0.82	0.12
SRR5312389	SRX2612214	SRP101364	SAMN06477683	121,782,596	0.82	0.13
SRR5312388	SRX2612213	SRP101364	SAMN06477684	172,010,906	0.81	0.15
SRR5312387	SRX2612212	SRP101364	SAMN06477685	109,421,050	0.78	0.13
SRR5312386	SRX2612211	SRP101364	SAMN06477686	136,288,194	0.81	0.14
SRR5312385	SRX2612210	SRP101364	SAMN06477687	211,895,636	0.76	0.1
SRR5312384	SRX2612209	SRP101364	SAMN06477688	186,631,656	0.8	0.15
SRR5312383	SRX2612208	SRP101364	SAMN06477689	106,147,582	0.8	0.14
SRR5312382	SRX2612207	SRP101364	SAMN06477690	82,160,030	0.81	0.15
SRR5312381	SRX2612206	SRP101364	SAMN06477691	137,688,752	0.75	0.14
SRR5312380	SRX2612205	SRP101364	SAMN06477692	174,943,318	0.78	0.11
SRR5312379	SRX2612204	SRP101364	SAMN06477693	155,754,526	0.83	0.16
SRR5312378	SRX2612203	SRP101364	SAMN06477694	111,534,972	0.83	0.18
SRR5312377	SRX2612202	SRP101364	SAMN06477695	138,557,718	0.8	0.16
SRR5312376	SRX2612201	SRP101364	SAMN06477696	90,434,994	0.81	0.13
SRR5312375	SRX2612200	SRP101364	SAMN06477697	42,039,130	0.78	0.17
SRR5312374	SRX2612199	SRP101364	SAMN06477676	267,243,204	0.78	0.1
SRR5124583	SRX2439530	SRP095493	SAMN06173708	31,703,578	0.8	0.15
SRR5124582	SRX2439529	SRP095493	SAMN06173698	49,397,658	0.81	0.17
SRR5124581	SRX2439528	SRP095493	SAMN06173706	33,496,534	0.78	0.15
SRR5124580	SRX2439527	SRP095493	SAMN06173709	41,285,970	0.79	0.15
SRR5124579	SRX2439526	SRP095493	SAMN06173713	37,795,314	0.78	0.16
SRR5124578	SRX2439525	SRP095493	SAMN06173711	39,396,120	0.8	0.15
SRR5124577	SRX2439524	SRP095493	SAMN06173699	39,557,492	0.79	0.16
SRR5124576	SRX2439523	SRP095493	SAMN06173701	47,190,752	0.81	0.17
SRR5124575	SRX2439522	SRP095493	SAMN06173703	41,454,926	0.82	0.19
SRR5124574	SRX2439521	SRP095493	SAMN06173702	36,525,886	0.82	0.17
SRR5124573	SRX2439520	SRP095493	SAMN06173700	40,192,330	0.81	0.15
SRR5124572	SRX2439519	SRP095493	SAMN06173710	40,809,318	0.78	0.15
SRR5124571	SRX2439518	SRP095493	SAMN06173707	47,460,640	0.8	0.15
SRR5124570	SRX2439517	SRP095493	SAMN06173712	32,189,880	0.79	0.16
SRR5124569	SRX2439516	SRP095493	SAMN06173704	43,966,888	0.81	0.19
SRR5124568	SRX2439515	SRP095493	SAMN06173705	47,947,562	0.81	0.15
SRR389311	SRX110035	SRP009480	SAMN00761057	40,153,423	0.34	0.17
SRR389310	SRX110034	SRP009480	SAMN00761056	42,025,084	0.22	0.17
SRR389309	SRX110033	SRP009480	SAMN00761055	42,075,723	0.22	0.17
SRR389308	SRX110032	SRP009480	SAMN00761054	43,843,057	0.27	0.19
SRR388694	SRX110031	SRP009480	SAMN00761053	41,556,637	0.3	0.2
SRR388693	SRX110030	SRP009480	SAMN00761052	41,207,371	0.31	0.2
SRR388692	SRX110029	SRP009480	SAMN00761051	39,604,957	0.23	0.2
SRR388688	SRX109767	SRP009480	SAMN00761039	135.835	0.26	0.08
SRR388687	SRX109766	SRP009480	SAMN00761038	155.729	0.18	0.09
SRR388686	SRX109765	SRP009480	SAMN00761037	146.215	0.33	0.09
SRR388685	SRX109764	SRP009480	SAMN00761036	154.415	0.34	0.08
SRR388684	SRX109762	SRP009480	SAMN00761035	226.85	0.41	0.02
SRR388671	SRX109761	SRP009480	SAMN00760978	182.324	0.42	0.05
SRR3002852	SRX1483282	SRP067409	SAMN04338520	35,898,188	0.75	0.23
SRR3002851	SRX1483282	SRP067409	SAMN04338520	6,963,280	0.76	0.23
SRR3002850	SRX1483282	SRP067409	SAMN04338520	6,887,078	0.76	0.23
SRR3002849	SRX1483281	SRP067409	SAMN04338519	45,843,680	0.74	0.23
SRR3002848	SRX1483281	SRP067409	SAMN04338519	9,338,584	0.76	0.22
SRR3002847	SRX1483281	SRP067409	SAMN04338519	9,262,520	0.75	0.22
SRR3002846	SRX1483280	SRP067409	SAMN04338518	47,963,000	0.75	0.22
SRR3002845	SRX1483280	SRP067409	SAMN04338518	9,300,454	0.76	0.22
SRR3002844	SRX1483280	SRP067409	SAMN04338518	9,222,788	0.76	0.22
SRR3002843	SRX1483279	SRP067409	SAMN04338517	41,370,182	0.77	0.2
SRR3002842	SRX1483279	SRP067409	SAMN04338517	8,229,844	0.78	0.2
SRR3002841	SRX1483279	SRP067409	SAMN04338517	8,150,988	0.78	0.2
SRR3002840	SRX1483278	SRP067409	SAMN04338516	39,854,762	0.78	0.2
SRR3002839	SRX1483278	SRP067409	SAMN04338516	7,736,300	0.79	0.19
SRR3002838	SRX1483278	SRP067409	SAMN04338516	7,656,566	0.79	0.19
SRR3002837	SRX1483277	SRP067409	SAMN04338515	49,901,094	0.78	0.19
SRR3002836	SRX1483277	SRP067409	SAMN04338515	8,903,538	0.79	0.18
SRR3002835	SRX1483277	SRP067409	SAMN04338515	8,804,080	0.79	0.18
SRR2532444	SRX1293417	SRP064261	SAMN04122323	71,014,888	0.85	0.11
SRR2238818	SRX1177878	SRP063084	SAMN04026620	400,000,000	0.79	0.17
SRR2238808	SRX1177876	SRP063084	SAMN04026618	400,000,000	0.75	0.21
SRR10031450	SRX6767453	SRP219534	SAMN12648414	54,443,936	0.79	0.16
SRR10031449	SRX6767454	SRP219534	SAMN12648415	67,589,078	0.82	0.12
SRR10031448	SRX6767455	SRP219534	SAMN12648416	63,271,514	0.81	0.15
SRR10031447	SRX6767456	SRP219534	SAMN12648417	75,162,460	0.79	0.14
SRR10031446	SRX6767457	SRP219534	SAMN12648418	74,049,594	0.8	0.15
SRR10031445	SRX6767458	SRP219534	SAMN12648419	73,822,568	0.79	0.13
SRR10031444	SRX6767459	SRP219534	SAMN12648420	64,190,172	0.82	0.15
SRR10031443	SRX6767460	SRP219534	SAMN12648421	53,684,008	0.83	0.15
SRR10031442	SRX6767461	SRP219534	SAMN12648422	61,439,306	0.82	0.15
SRR10031441	SRX6767462	SRP219534	SAMN12648423	66,374,818	0.81	0.15
SRR068401	SRX028149	SRP003776	SAMN00115625	182.324	0.42	0.06
SRR068400	SRX028148	SRP003776	SAMN00115624	226.85	0.41	0.03
