# Supplementary material for: Deep Conservation and Unexpected Evolutionary History of Neighboring lncRNAs MALAT1 and NEAT1
Source: J Mol Evol. 2024 Jan 8;92(1):30–41. doi: 10.1007/s00239-023-10151-y (PMC10869381; doi:10.1007/s00239-023-10151-y)
Supplement: Supplementary file 3 — Supplementary Data 3 SRA Accessions of RNA-seq data that contributed to coverage data in Supplementary Fig. 1 Supplementary file3 (ZIP 608 KB) [file 239_2023_10151_MOESM3_ESM.zip › SRA accessions Phascolarctos cinereus.xlsx]

## Sheet: Sample
Sample Id	Track name	Number of reads	Percent aligned reads	Percent of aligned reads with introns	Number of introns
All	Aggregate of all aligned samples	3,831,922,054	0.88	0.26	389.576
SAMN02438503	General Sample for Phascolarctos cinereus (Phascolarctos cinereus, male, SAMN02438503)	1,112,397,446	0.83	0.23	330.701
SAMN02691720	spleen (Phascolarctos cinereus, Female, SAMN02691720)	116,669,194	0.89	0.23	201.702
SAMN02691721	liver (Phascolarctos cinereus, Female, SAMN02691721)	226,732,214	0.86	0.22	186.575
SAMN02691722	uterus (Phascolarctos cinereus, Female, SAMN02691722)	101,671,748	0.9	0.24	182.319
SAMN02691723	kidney (Phascolarctos cinereus, Female, SAMN02691723)	105,788,970	0.86	0.2	188.343
SAMN02691724	lung (Phascolarctos cinereus, Female, SAMN02691724)	115,445,800	0.9	0.23	212.856
SAMN02691725	heart (Phascolarctos cinereus, Female, SAMN02691725)	242,670,470	0.81	0.18	195.069
SAMN02691726	brain (Phascolarctos cinereus, Female, SAMN02691726)	121,357,436	0.89	0.18	211.593
SAMN02691727	adrenal (Phascolarctos cinereus, Female, SAMN02691727)	108,255,584	0.9	0.22	196.196
SAMN03340023	spleen (Phascolarctos cinereus adustus, 11.061 years, male, SAMN03340023)	424,005,874	0.89	0.22	216.446
SAMN03340167	buffy coat (Phascolarctos cinereus adustus, male, SAMN03340167)	305,589,154	0.97	0.39	91.959
SAMN03340168	buffy coat (Phascolarctos cinereus adustus, female, SAMN03340168)	424,298,322	0.96	0.37	83.084
SAMN05300458	mammary (Phascolarctos cinereus, PY 18g, female, SAMN05300458)	427,039,842	0.91	0.28	228.302

## Sheet: Run
Run	Experiment	Project	Sample	Number of reads	Percent aligned reads	Percent of aligned reads with introns
SRR1106690	SRX389450	SRP033633	SAMN02438503	156,632,930	0.87	0.21
SRR1106707	SRX389450	SRP033633	SAMN02438503	149,121,338	0.85	0.19
SRR1121764	SRX389450	SRP033633	SAMN02438503	153,943,132	0.86	0.24
SRR1122141	SRX389450	SRP033633	SAMN02438503	166,352,134	0.91	0.22
SRR1207973	SRX389450	SRP033633	SAMN02438503	157,497,540	0.76	0.51
SRR1207974	SRX389450	SRP033633	SAMN02438503	165,885,560	0.76	0.07
SRR1207975	SRX389450	SRP033633	SAMN02438503	162,964,812	0.82	0.19
SRR1203868	SRX500280	SRP033633	SAMN02691720	116,669,194	0.89	0.23
SRR1205138	SRX501262	SRP033633	SAMN02691721	226,732,214	0.86	0.22
SRR1205176	SRX501302	SRP033633	SAMN02691722	101,671,748	0.9	0.24
SRR1205998	SRX501314	SRP033633	SAMN02691723	105,788,970	0.86	0.2
SRR1205218	SRX501320	SRP033633	SAMN02691724	115,445,800	0.9	0.23
SRR1205223	SRX501342	SRP033633	SAMN02691725	242,670,470	0.81	0.18
SRR1205222	SRX501343	SRP033633	SAMN02691726	121,357,436	0.89	0.18
SRR1205224	SRX501344	SRP033633	SAMN02691727	108,255,584	0.9	0.22
SRR1799592	SRX873004	SRP053902	SAMN03340023	208,856,424	0.9	0.22
SRR1802470	SRX873004	SRP053902	SAMN03340023	214,994,362	0.88	0.22
SRR1803281	SRX876875	SRP053902	SAMN03340023	155.088	0.66	0.03
SRR1799715	SRX873837	SRP053902	SAMN03340167	148,458,502	0.99	0.39
SRR1802483	SRX873837	SRP053902	SAMN03340167	152,508,414	0.95	0.39
SRR1803282	SRX877075	SRP053902	SAMN03340167	622.238	0.15	0.08
SRR1804606	SRX877075	SRP053902	SAMN03340167	4,000,000	0.95	0.39
SRR1799850	SRX873905	SRP053902	SAMN03340168	207,414,426	0.98	0.37
SRR1802489	SRX873905	SRP053902	SAMN03340168	212,012,140	0.94	0.37
SRR1803283	SRX877109	SRP053902	SAMN03340168	871.756	0.13	0.04
SRR1804605	SRX877109	SRP053902	SAMN03340168	4,000,000	0.94	0.37
SRR3724381	SRX1881580	SRP077445	SAMN05300458	427,039,842	0.91	0.28
