# Supplementary material for: Deep Conservation and Unexpected Evolutionary History of Neighboring lncRNAs MALAT1 and NEAT1
Source: J Mol Evol. 2024 Jan 8;92(1):30–41. doi: 10.1007/s00239-023-10151-y (PMC10869381; doi:10.1007/s00239-023-10151-y)
Supplement: Supplementary file 3 — Supplementary Data 3 SRA Accessions of RNA-seq data that contributed to coverage data in Supplementary Fig. 1 Supplementary file3 (ZIP 608 KB) [file 239_2023_10151_MOESM3_ESM.zip › SRA accessions Protopterus annectens.xlsx]

## Sheet: Sample
Sample Id	Publication	Track name	Number of reads	Percent aligned reads	Percent of aligned reads with introns	Number of introns
All	NA	Aggregate of all aligned samples	5,751,534,997	0.84	0.18	271.37
SAMN03580838	26908371	brain (Protopterus annectens, sexually immature, male, SAMN03580838)	74,994,854	0.88	0.14	161.607
SAMN03580839	26908371	brain (Protopterus annectens, adult, female, SAMN03580839)	78,970,734	0.87	0.14	166.632
SAMN03580840	26908371	liver (Protopterus annectens, sexually immature, male, SAMN03580840)	72,700,274	0.87	0.24	113.353
SAMN03580841	26908371	liver (Protopterus annectens, adult, female, SAMN03580841)	81,987,830	0.88	0.23	127.951
SAMN03580842	26908371	gonad (Protopterus annectens, sexually immature, male, SAMN03580842)	71,802,500	0.82	0.21	132.693
SAMN03580843	26908371	gonad (Protopterus annectens, adult, male, SAMN03580843)	79,383,536	0.85	0.21	156.976
SAMN03580844	26908371	gonad (Protopterus annectens, adult, female, SAMN03580844)	218,138,354	0.87	0.2	186.081
SAMN07945157	NA	adult, brain, 0-day control (0dC) (Protopterus annectens, SAMN07945157)	93,906,280	0.81	0.15	201.88
SAMN07945158	NA	adult, brain, aestivation in air for 6 months (6mA) (Protopterus annectens, SAMN07945158)	92,713,124	0.81	0.18	191.831
SAMN07945159	NA	adult, brain, 1 day arousal from 6 months of aestivation (1dR) (Protopterus annectens, SAMN07945159)	90,953,958	0.8	0.15	193.502
SAMN07945160	NA	adult, brain, aestivation in mud for 6 months (6mMud) (Protopterus annectens, SAMN07945160)	91,676,618	0.79	0.16	186.232
SAMN07945161	NA	adult, brain, 0-day control (0dC) (Protopterus annectens, SAMN07945161)	35,161,079	0.84	0.11	129.858
SAMN07945162	NA	adult, brain, 0-day control (0dC) (Protopterus annectens, SAMN07945162)	47,220,938	0.85	0.11	139.388
SAMN07945163	NA	adult, brain, 0-day control (0dC) (Protopterus annectens, SAMN07945163)	15,937,476	0.84	0.07	87.624
SAMN07945164	NA	adult, brain, 0-day control (0dC) (Protopterus annectens, SAMN07945164)	30,334,590	0.85	0.1	124.818
SAMN07945165	NA	adult, brain, aestivation in air for 6 months (6mA) (Protopterus annectens, SAMN07945165)	35,708,199	0.86	0.1	111.47
SAMN07945166	NA	adult, brain, aestivation in air for 6 months (6mA) (Protopterus annectens, SAMN07945166)	14,201,990	0.85	0.11	92.353
SAMN07945167	NA	adult, brain, aestivation in air for 6 months (6mA) (Protopterus annectens, SAMN07945167)	27,428,880	0.84	0.13	109.891
SAMN07945168	NA	adult, brain, aestivation in air for 6 months (6mA) (Protopterus annectens, SAMN07945168)	31,649,595	0.84	0.13	115.915
SAMN07945169	NA	adult, brain, 1 day arousal from 6 months of aestivation (1dR) (Protopterus annectens, SAMN07945169)	27,911,439	0.83	0.11	115.519
SAMN07945170	NA	adult, brain, 1 day arousal from 6 months of aestivation (1dR) (Protopterus annectens, SAMN07945170)	36,326,021	0.8	0.1	123.448
SAMN07945171	NA	adult, brain, 1 day arousal from 6 months of aestivation (1dR) (Protopterus annectens, SAMN07945171)	33,263,186	0.83	0.1	120.316
SAMN07945172	NA	adult, brain, 1 day arousal from 6 months of aestivation (1dR) (Protopterus annectens, SAMN07945172)	23,976,793	0.82	0.11	109.783
SAMN07945173	NA	adult, brain, aestivation in mud for 6 months (6mMud) (Protopterus annectens, SAMN07945173)	29,546,743	0.84	0.1	109.757
SAMN07945174	NA	adult, brain, aestivation in mud for 6 months (6mMud) (Protopterus annectens, SAMN07945174)	24,780,819	0.84	0.11	110.252
SAMN07945175	NA	adult, brain, aestivation in mud for 6 months (6mMud) (Protopterus annectens, SAMN07945175)	53,447,328	0.83	0.11	130.88
SAMN07945176	NA	adult, brain, aestivation in mud for 6 months (6mMud) (Protopterus annectens, SAMN07945176)	36,169,759	0.84	0.12	121.831
SAMN10093161	32933441	tail (Protopterus annectens, SAMN10093161)	68,135,658	0.8	0.21	165.753
SAMN10093162	32933441	tail (Protopterus annectens, SAMN10093162)	63,910,886	0.69	0.19	157.668
SAMN10093163	32933441	tail (Protopterus annectens, SAMN10093163)	60,554,040	0.7	0.19	163.562
SAMN10093164	32933441	tail (Protopterus annectens, SAMN10093164)	93,327,714	0.69	0.17	166.901
SAMN13737702	3.35451e+07	Adult, Liver (Protopterus annectens, SAMN13737702)	462,905,884	0.84	0.2	160.629
SAMN13737703	3.35451e+07	Adult, Gill (Protopterus annectens, SAMN13737703)	488,644,978	0.87	0.17	204.64
SAMN13737704	3.35451e+07	Adult, Jaw (Protopterus annectens, SAMN13737704)	393,221,970	0.88	0.2	196.497
SAMN13737705	3.35451e+07	Adult, Brain (Protopterus annectens, SAMN13737705)	392,910,332	0.8	0.12	206.107
SAMN13737706	3.35451e+07	Adult, Muscle (Protopterus annectens, SAMN13737706)	459,666,262	0.88	0.3	157.625
SAMN13737707	3.35451e+07	Adult, Skin (Protopterus annectens, SAMN13737707)	414,137,036	0.83	0.18	196.666
SAMN13737708	3.35451e+07	Adult, Heart (Protopterus annectens, SAMN13737708)	426,913,454	0.88	0.12	187.642
SAMN13737709	3.35451e+07	Adult, Spinal cord (Protopterus annectens, SAMN13737709)	451,058,092	0.81	0.13	209.142
SAMN13737710	3.35451e+07	Adult, Lung (Protopterus annectens, SAMN13737710)	425,855,794	0.84	0.18	194.692

## Sheet: Run
Run	Experiment	Project	Sample	Number of reads	Percent aligned reads	Percent of aligned reads with introns
SRR2027914	SRX1016233	SRP057960	SAMN03580838	74,994,854	0.88	0.14
SRR2028020	SRX1016234	SRP057960	SAMN03580839	78,970,734	0.87	0.14
SRR2028000	SRX1016235	SRP057960	SAMN03580840	72,700,274	0.87	0.24
SRR2028021	SRX1016236	SRP057960	SAMN03580841	81,987,830	0.88	0.23
SRR2028027	SRX1016237	SRP057960	SAMN03580842	71,802,500	0.82	0.21
SRR2028017	SRX1016238	SRP057960	SAMN03580843	79,383,536	0.85	0.21
SRR2027978	SRX1016239	SRP057960	SAMN03580844	69,561,692	0.87	0.2
SRR2027979	SRX1016240	SRP057960	SAMN03580844	74,452,106	0.87	0.19
SRR2027980	SRX1016241	SRP057960	SAMN03580844	74,124,556	0.87	0.19
SRR6232753	SRX3341193	SRP122747	SAMN07945157	93,906,280	0.81	0.15
SRR6232750	SRX3341195	SRP122747	SAMN07945158	92,713,124	0.81	0.18
SRR6232763	SRX3341183	SRP122747	SAMN07945159	90,953,958	0.8	0.15
SRR6232754	SRX3341191	SRP122747	SAMN07945160	91,676,618	0.79	0.16
SRR6232756	SRX3341190	SRP122747	SAMN07945161	35,161,079	0.84	0.11
SRR6232766	SRX3341180	SRP122747	SAMN07945162	47,220,938	0.85	0.11
SRR6232762	SRX3341184	SRP122747	SAMN07945163	15,937,476	0.84	0.07
SRR6232764	SRX3341182	SRP122747	SAMN07945164	30,334,590	0.85	0.1
SRR6232758	SRX3341188	SRP122747	SAMN07945165	35,708,199	0.86	0.1
SRR6232757	SRX3341189	SRP122747	SAMN07945166	14,201,990	0.85	0.11
SRR6232752	SRX3341194	SRP122747	SAMN07945167	27,428,880	0.84	0.13
SRR6232755	SRX3341192	SRP122747	SAMN07945168	31,649,595	0.84	0.13
SRR6232751	SRX3341198	SRP122747	SAMN07945169	27,911,439	0.83	0.11
SRR6232765	SRX3341181	SRP122747	SAMN07945170	36,326,021	0.8	0.1
SRR6232749	SRX3341197	SRP122747	SAMN07945171	33,263,186	0.83	0.1
SRR6232761	SRX3341185	SRP122747	SAMN07945172	23,976,793	0.82	0.11
SRR6232748	SRX3341196	SRP122747	SAMN07945173	29,546,743	0.84	0.1
SRR6232747	SRX3341199	SRP122747	SAMN07945174	24,780,819	0.84	0.11
SRR6232760	SRX3341186	SRP122747	SAMN07945175	53,447,328	0.83	0.11
SRR6232759	SRX3341187	SRP122747	SAMN07945176	36,169,759	0.84	0.12
SRR7880019	SRX4718667	SRP162181	SAMN10093161	23,421,604	0.8	0.19
SRR7880018	SRX4718668	SRP162181	SAMN10093161	24,953,394	0.8	0.19
SRR7880016	SRX4718670	SRP162181	SAMN10093161	19,760,660	0.79	0.27
SRR7880023	SRX4718663	SRP162181	SAMN10093162	20,758,584	0.68	0.19
SRR7880022	SRX4718664	SRP162181	SAMN10093162	22,175,496	0.69	0.2
SRR7880017	SRX4718669	SRP162181	SAMN10093162	20,976,806	0.69	0.18
SRR7880024	SRX4718662	SRP162181	SAMN10093163	20,360,914	0.69	0.18
SRR7880021	SRX4718665	SRP162181	SAMN10093163	20,389,366	0.71	0.2
SRR7880020	SRX4718666	SRP162181	SAMN10093163	19,803,760	0.69	0.19
SRR7880027	SRX4718659	SRP162181	SAMN10093164	22,705,564	0.69	0.16
SRR7880026	SRX4718660	SRP162181	SAMN10093164	45,098,130	0.7	0.14
SRR7880025	SRX4718661	SRP162181	SAMN10093164	25,524,020	0.68	0.23
SRR10895703	SRX7564776	SRP241982	SAMN13737702	78,924,538	0.78	0.13
SRR10895692	SRX7564787	SRP241982	SAMN13737702	107,842,884	0.88	0.25
SRR10895681	SRX7564798	SRP241982	SAMN13737702	95,808,430	0.87	0.24
SRR10896312	SRX7564899	SRP241982	SAMN13737702	84,479,664	0.78	0.11
SRR10896301	SRX7564910	SRP241982	SAMN13737702	95,850,368	0.87	0.23
SRR10895855	SRX7564623	SRP241982	SAMN13737703	114,673,462	0.88	0.17
SRR10895843	SRX7564635	SRP241982	SAMN13737703	96,665,536	0.86	0.17
SRR10895835	SRX7564643	SRP241982	SAMN13737703	117,805,266	0.86	0.18
SRR10896292	SRX7564919	SRP241982	SAMN13737703	85,016,632	0.88	0.17
SRR10896281	SRX7564930	SRP241982	SAMN13737703	74,484,082	0.87	0.19
SRR10895824	SRX7564654	SRP241982	SAMN13737704	94,342,256	0.88	0.2
SRR10896273	SRX7564938	SRP241982	SAMN13737704	61,757,284	0.87	0.19
SRR10896262	SRX7564949	SRP241982	SAMN13737704	71,881,706	0.86	0.19
SRR10896251	SRX7564960	SRP241982	SAMN13737704	73,035,788	0.89	0.2
SRR10896240	SRX7564971	SRP241982	SAMN13737704	92,204,936	0.88	0.19
SRR10895808	SRX7564671	SRP241982	SAMN13737705	70,249,120	0.75	0.03
SRR10895797	SRX7564682	SRP241982	SAMN13737705	87,499,110	0.81	0.12
SRR10895786	SRX7564693	SRP241982	SAMN13737705	61,925,658	0.73	0.07
SRR10895775	SRX7564704	SRP241982	SAMN13737705	86,596,908	0.83	0.17
SRR10896229	SRX7564982	SRP241982	SAMN13737705	86,639,536	0.87	0.18
SRR10896223	SRX7564988	SRP241982	SAMN13737706	87,696,868	0.92	0.34
SRR10896212	SRX7564999	SRP241982	SAMN13737706	91,914,322	0.9	0.3
SRR10896201	SRX7565010	SRP241982	SAMN13737706	93,535,614	0.86	0.27
SRR10896190	SRX7565021	SRP241982	SAMN13737706	95,213,936	0.85	0.27
SRR10896179	SRX7565032	SRP241982	SAMN13737706	91,305,522	0.87	0.3
SRR10896024	SRX7564835	SRP241982	SAMN13737707	94,413,742	0.86	0.19
SRR10896168	SRX7565043	SRP241982	SAMN13737707	81,914,714	0.85	0.2
SRR10896156	SRX7565055	SRP241982	SAMN13737707	101,246,804	0.82	0.18
SRR10896120	SRX7565091	SRP241982	SAMN13737707	43,858,188	0.82	0.15
SRR10896109	SRX7565102	SRP241982	SAMN13737707	92,703,588	0.8	0.17
SRR10896013	SRX7564846	SRP241982	SAMN13737708	67,039,694	0.87	0.13
SRR10896002	SRX7564857	SRP241982	SAMN13737708	68,188,648	0.84	0.1
SRR10896141	SRX7565071	SRP241982	SAMN13737708	103,134,016	0.87	0.1
SRR10896130	SRX7565082	SRP241982	SAMN13737708	104,843,868	0.88	0.14
SRR10896094	SRX7565118	SRP241982	SAMN13737708	83,707,228	0.91	0.13
SRR10896048	SRX7564812	SRP241982	SAMN13737709	97,476,170	0.83	0.14
SRR10896037	SRX7564823	SRP241982	SAMN13737709	83,910,738	0.81	0.13
SRR10896025	SRX7564834	SRP241982	SAMN13737709	107,423,310	0.81	0.14
SRR10896083	SRX7565129	SRP241982	SAMN13737709	66,051,678	0.79	0.15
SRR10896064	SRX7565148	SRP241982	SAMN13737709	96,196,196	0.81	0.12
SRR10896052	SRX7564808	SRP241982	SAMN13737710	93,879,426	0.79	0.15
SRR10895998	SRX7564861	SRP241982	SAMN13737710	94,765,654	0.86	0.2
SRR10895997	SRX7564862	SRP241982	SAMN13737710	89,465,338	0.86	0.18
SRR10895996	SRX7564863	SRP241982	SAMN13737710	66,215,186	0.85	0.2
SRR10895995	SRX7564864	SRP241982	SAMN13737710	81,530,190	0.82	0.19
