# Supplementary material for: Deep Conservation and Unexpected Evolutionary History of Neighboring lncRNAs MALAT1 and NEAT1
Source: J Mol Evol. 2024 Jan 8;92(1):30–41. doi: 10.1007/s00239-023-10151-y (PMC10869381; doi:10.1007/s00239-023-10151-y)
Supplement: Supplementary file 3 — Supplementary Data 3 SRA Accessions of RNA-seq data that contributed to coverage data in Supplementary Fig. 1 Supplementary file3 (ZIP 608 KB) [file 239_2023_10151_MOESM3_ESM.zip › SRA accessions Taeniopygia guttata.xlsx]

## Sheet: Sample
Sample Id	Publication	Track name	Number of reads	Percent aligned reads	Percent of aligned reads with introns	Number of introns
All	NA	Aggregate of all aligned samples	9,313,053,936	0.7	0.16	240.25
SAMD00024260	NA	brain (Taeniopygia guttata, 142, male, SAMD00024260)	198,434,334	0.71	0.1	74.949
SAMD00024264	NA	brain (Taeniopygia guttata, 144, male, SAMD00024264)	71,209,704	0.86	0.13	97.5
SAMD00024268	NA	brain (Taeniopygia guttata, 138, male, SAMD00024268)	80,892,614	0.88	0.15	122.613
SAMD00024274	NA	brain (Taeniopygia guttata, 138, male, SAMD00024274)	78,532,024	0.87	0.14	108.56
SAMD00024278	NA	brain (Taeniopygia guttata, 305, male, SAMD00024278)	84,811,298	0.87	0.12	109.982
SAMD00024282	NA	Zf4-RA (Taeniopygia guttata, 305, male, SAMD00024282)	98,237,684	0.88	0.11	112.441
SAMD00024291	NA	brain (Taeniopygia guttata, 142, male, SAMD00024291)	68,576,828	0.74	0.09	72.619
SAMD00024295	NA	brain (Taeniopygia guttata, 144, male, SAMD00024295)	56,780,872	0.86	0.15	88.88
SAMD00024301	NA	brain (Taeniopygia guttata, 239, male, SAMD00024301)	93,969,226	0.84	0.22	185.618
SAMD00024302	NA	brain (Taeniopygia guttata, 786, male, SAMD00024302)	81,827,422	0.86	0.22	183.512
SAMD00024303	NA	brain (Taeniopygia guttata, 234, male, SAMD00024303)	67,444,488	0.86	0.21	179.82
SAMD00024304	NA	brain (Taeniopygia guttata, 311, male, SAMD00024304)	67,141,426	0.86	0.21	179.371
SAMD00024305	NA	brain (Taeniopygia guttata, 214, male, SAMD00024305)	69,273,774	0.78	0.22	168.088
SAMD00074974	NA	ZF_RA_adult_silent_1 (Taeniopygia guttata, male, SAMD00074974)	9,576,782	0.75	0.05	57.113
SAMD00074975	NA	ZF_RA_adult_silent_2 (Taeniopygia guttata, male, SAMD00074975)	17,381,395	0.76	0.04	70.001
SAMD00074976	NA	ZF_RA_adult_singing_1 (Taeniopygia guttata, male, SAMD00074976)	16,366,697	0.73	0.04	64.799
SAMD00074977	NA	ZF_RA_adult_singing_2 (Taeniopygia guttata, male, SAMD00074977)	16,913,484	0.75	0.05	73.171
SAMD00074978	NA	ZF_RA_adult_singing_3 (Taeniopygia guttata, male, SAMD00074978)	16,366,697	0.73	0.04	64.799
SAMD00074979	NA	ZF_RA_adult_singing_4 (Taeniopygia guttata, male, SAMD00074979)	14,898,684	0.76	0.04	67.221
SAMD00074980	NA	ZF_RA_juvenile_silent_1 (Taeniopygia guttata, male, SAMD00074980)	14,865,687	0.73	0.04	62.658
SAMD00074981	NA	ZF_RA_juvenile_silent_2 (Taeniopygia guttata, male, SAMD00074981)	16,058,053	0.75	0.05	74.013
SAMD00074982	NA	ZF_RA_juvenile_silent_3 (Taeniopygia guttata, male, SAMD00074982)	13,297,255	0.74	0.05	67.936
SAMD00074983	NA	ZF_RA_juvenile_singing_1 (Taeniopygia guttata, male, SAMD00074983)	15,588,838	0.76	0.05	75.434
SAMD00074984	NA	ZF_RA_juvenile_singing_2 (Taeniopygia guttata, male, SAMD00074984)	15,919,232	0.76	0.04	51.495
SAMD00074985	NA	ZF_RA_juvenile_singing_3 (Taeniopygia guttata, male, SAMD00074985)	15,676,057	0.76	0.04	59.197
SAMD00074986	NA	ZF_RA_singing-practice(-)_adult_singing_1 (Taeniopygia guttata, male, SAMD00074986)	13,278,898	0.74	0.05	65.961
SAMD00074987	NA	ZF_RA_singing-practice(-)_adult_singing_2 (Taeniopygia guttata, male, SAMD00074987)	12,164,159	0.73	0.04	59.678
SAMD00074988	NA	ZF_RA_singing-practice(-)_adult_singing_3 (Taeniopygia guttata, male, SAMD00074988)	11,304,221	0.72	0.04	57.981
SAMD00074989	NA	ZF_HVC_adult_silent_1 (Taeniopygia guttata, male, SAMD00074989)	14,165,572	0.75	0.04	65.504
SAMD00074990	NA	ZF_HVC_adult_silent_2 (Taeniopygia guttata, male, SAMD00074990)	12,575,606	0.75	0.05	65.035
SAMD00074991	NA	ZF_HVC_adult_singing_1 (Taeniopygia guttata, male, SAMD00074991)	13,340,218	0.76	0.04	63.388
SAMD00074992	NA	ZF_HVC_adult_singing_2 (Taeniopygia guttata, male, SAMD00074992)	14,227,267	0.76	0.04	65.167
SAMD00074993	NA	ZF_HVC_adult_singing_3 (Taeniopygia guttata, male, SAMD00074993)	11,813,657	0.77	0.04	67.164
SAMD00074994	NA	ZF_HVC_adult_singing_4 (Taeniopygia guttata, male, SAMD00074994)	14,768,261	0.75	0.04	71.156
SAMD00074995	NA	ZF_HVC_juvenile_silent_1 (Taeniopygia guttata, male, SAMD00074995)	15,180,449	0.76	0.05	70.395
SAMD00074996	NA	ZF_HVC_juvenile_silent_2 (Taeniopygia guttata, male, SAMD00074996)	15,371,639	0.77	0.05	69.629
SAMD00074997	NA	ZF_HVC_juvenile_silent_3 (Taeniopygia guttata, male, SAMD00074997)	18,956,507	0.77	0.04	72.588
SAMD00074998	NA	ZF_HVC_juvenile_singing_1 (Taeniopygia guttata, male, SAMD00074998)	14,206,668	0.75	0.04	57.309
SAMD00074999	NA	ZF_HVC_juvenile_singing_2 (Taeniopygia guttata, male, SAMD00074999)	20,896,802	0.74	0.04	65.092
SAMD00075000	NA	ZF_HVC_juvenile_singing_3 (Taeniopygia guttata, male, SAMD00075000)	12,365,601	0.76	0.04	49.043
SAMD00075001	NA	ZF_HVC_singing-pHVCctice(-)_adult_singing_1 (Taeniopygia guttata, male, SAMD00075001)	11,503,437	0.76	0.04	64.342
SAMD00075002	NA	ZF_HVC_singing-pHVCctice(-)_adult_singing_2 (Taeniopygia guttata, male, SAMD00075002)	11,627,269	0.75	0.05	61.807
SAMD00075003	NA	ZF_HVC_singing-pHVCctice(-)_adult_singing_3 (Taeniopygia guttata, male, SAMD00075003)	17,075,634	0.74	0.04	69.949
SAMD00179576	NA	Agonist#1 (Taeniopygia guttata, male, SAMD00179576)	30,174,414	0.86	0.21	105.386
SAMD00179577	NA	Agonist#2 (Taeniopygia guttata, male, SAMD00179577)	30,778,606	0.88	0.24	115.864
SAMD00179578	NA	Agonist#3 (Taeniopygia guttata, male, SAMD00179578)	34,587,312	0.89	0.18	115.887
SAMD00179579	NA	Control#1 (Taeniopygia guttata, male, SAMD00179579)	34,423,686	0.88	0.17	106.853
SAMD00179580	NA	Control#2 (Taeniopygia guttata, male, SAMD00179580)	35,557,702	0.86	0.18	103.506
SAMD00179581	NA	Control#3 (Taeniopygia guttata, male, SAMD00179581)	34,009,692	0.88	0.17	111.552
SAMEA4820036	NA	adult brain (auditory lobule) (Taeniopygia guttata, female, SAMEA4820036)	25,761,734	0.81	0.19	152.983
SAMEA4820037	NA	adult brain (auditory lobule) (Taeniopygia guttata, female, SAMEA4820037)	58,355,172	0.81	0.18	171.845
SAMEA4820038	NA	adult brain (auditory lobule) (Taeniopygia guttata, female, SAMEA4820038)	65,259,554	0.82	0.18	171.443
SAMEA4820039	NA	adult brain (auditory lobule) (Taeniopygia guttata, female, SAMEA4820039)	129,134,470	0.82	0.19	188.799
SAMEA4820040	NA	adult brain (auditory lobule) (Taeniopygia guttata, female, SAMEA4820040)	62,426,950	0.82	0.17	169.894
SAMEA4820041	NA	adult brain (auditory lobule) (Taeniopygia guttata, female, SAMEA4820041)	85,811,012	0.82	0.18	180.266
SAMEA4820042	NA	adult brain (auditory lobule) (Taeniopygia guttata, female, SAMEA4820042)	46,106,454	0.82	0.19	167.677
SAMEA4820043	NA	adult brain (auditory lobule) (Taeniopygia guttata, female, SAMEA4820043)	48,383,614	0.82	0.18	166.254
SAMEA4820044	NA	adult brain (auditory lobule) (Taeniopygia guttata, female, SAMEA4820044)	22,120,568	0.85	0.18	145.973
SAMEA4820045	NA	adult brain (auditory lobule) (Taeniopygia guttata, female, SAMEA4820045)	25,969,214	0.84	0.18	151.156
SAMEA4820046	NA	adult brain (auditory lobule) (Taeniopygia guttata, female, SAMEA4820046)	60,036,298	0.83	0.18	173.375
SAMEA4820047	NA	adult brain (auditory lobule) (Taeniopygia guttata, female, SAMEA4820047)	82,612,164	0.82	0.21	182.679
SAMEA4820048	NA	adult brain (auditory lobule) (Taeniopygia guttata, female, SAMEA4820048)	31,525,866	0.83	0.19	161.688
SAMEA4820049	NA	adult brain (auditory lobule) (Taeniopygia guttata, female, SAMEA4820049)	13,781,600	0.83	0.17	126.053
SAMEA4820050	NA	adult brain (auditory lobule) (Taeniopygia guttata, female, SAMEA4820050)	34,111,554	0.83	0.18	161.97
SAMEA4820051	NA	adult brain (auditory lobule) (Taeniopygia guttata, female, SAMEA4820051)	31,685,456	0.79	0.18	154.974
SAMEA4820052	NA	adult brain (auditory lobule) (Taeniopygia guttata, female, SAMEA4820052)	39,790,008	0.84	0.17	163.835
SAMEA4820053	NA	adult brain (auditory lobule) (Taeniopygia guttata, female, SAMEA4820053)	134,881,776	0.84	0.18	187.452
SAMEA4820054	NA	adult brain (auditory lobule) (Taeniopygia guttata, female, SAMEA4820054)	56,131,704	0.83	0.18	170.821
SAMEA4820055	NA	adult brain (auditory lobule) (Taeniopygia guttata, female, SAMEA4820055)	102,596,868	0.82	0.19	182.488
SAMEA4820056	NA	adult brain (auditory lobule) (Taeniopygia guttata, female, SAMEA4820056)	55,279,168	0.83	0.18	170.413
SAMEA4820057	NA	adult brain (auditory lobule) (Taeniopygia guttata, female, SAMEA4820057)	104,233,430	0.82	0.18	184.689
SAMEA4820058	NA	adult brain (auditory lobule) (Taeniopygia guttata, female, SAMEA4820058)	177,577,746	0.81	0.18	190.315
SAMEA4820059	NA	adult brain (auditory lobule) (Taeniopygia guttata, female, SAMEA4820059)	30,776,784	0.81	0.18	155.604
SAMN00004966	20360741	testes (Taeniopygia guttata, SAMN00004966)	316.111	0.68	0.14	10.887
SAMN00004967	20360741	spleen (Taeniopygia guttata, SAMN00004967)	307.946	0.69	0.08	5.447
SAMN00004968	20360741	muscle (Taeniopygia guttata, SAMN00004968)	330.164	0.71	0.05	4.237
SAMN00004969	20360741	liver (Taeniopygia guttata, SAMN00004969)	403.856	0.72	0.09	6.698
SAMN00004970	20360741	skin (Taeniopygia guttata, SAMN00004970)	262.979	0.78	0.07	7.213
SAMN00004971	20360741	embryo (Taeniopygia guttata, SAMN00004971)	340.225	0.51	0.07	6.265
SAMN00102801	NA	blood (Taeniopygia guttata, SAMN00102801)	73.602	0.44	0.24	9.142
SAMN00102802	NA	bursa (Taeniopygia guttata, SAMN00102802)	128.556	0.33	0.15	7.803
SAMN00715906	NA	blood (Taeniopygia guttata, SAMN00715906)	119.77	0.57	0.67	8.11
SAMN00715907	NA	spleen (Taeniopygia guttata, SAMN00715907)	117.71	0.35	0.19	9.037
SAMN00715908	NA	spleen (Taeniopygia guttata, SAMN00715908)	167.806	0.52	0.28	15.567
SAMN03140097	NA	brain (Taeniopygia guttata, adult, male, SAMN03140097)	9,535,066	0.63	0.32	134.191
SAMN04040753	NA	testes (Taeniopygia guttata, male, SAMN04040753)	28,970,799	0.84	0.28	146.413
SAMN04040754	NA	testes (Taeniopygia guttata, male, SAMN04040754)	31,748,232	0.84	0.29	164.152
SAMN04040755	NA	testes (Taeniopygia guttata, male, SAMN04040755)	33,784,891	0.85	0.29	167.839
SAMN04102973	NA	posterior dorsal skin (Taeniopygia guttata, SAMN04102973)	132,481,921	0.94	0.22	106.173
SAMN04102974	NA	anterior dorsal skin (Taeniopygia guttata, SAMN04102974)	136,749,195	0.93	0.2	108.239
SAMN04102975	NA	posterior dorsal skin (Taeniopygia guttata, SAMN04102975)	166,308,476	0.94	0.21	107.526
SAMN04125367	26745669	pectoralis (Taeniopygia guttata, SAMN04125367)	60,507,624	0.59	0.25	77.187
SAMN04125368	26745669	pectoralis (Taeniopygia guttata, SAMN04125368)	64,901,474	0.68	0.29	101.442
SAMN04125369	26745669	pectoralis (Taeniopygia guttata, SAMN04125369)	52,608,066	0.56	0.27	76.804
SAMN04125370	26745669	scapulohumeralis caudalis (Taeniopygia guttata, SAMN04125370)	68,926,452	0.7	0.29	106.503
SAMN04125371	26745669	scapulohumeralis caudalis (Taeniopygia guttata, SAMN04125371)	60,435,950	0.69	0.29	107.385
SAMN04125372	26745669	scapulohumeralis caudalis (Taeniopygia guttata, SAMN04125372)	46,997,966	0.71	0.28	94.088
SAMN04125373	26745669	pectoralis (Taeniopygia guttata, SAMN04125373)	58,407,240	0.58	0.27	80.166
SAMN04125374	26745669	pectoralis (Taeniopygia guttata, SAMN04125374)	61,073,744	0.59	0.27	76.283
SAMN04125375	26745669	pectoralis (Taeniopygia guttata, SAMN04125375)	79,224,328	0.68	0.28	93.063
SAMN04125376	26745669	scapulohumeralis caudalis (Taeniopygia guttata, SAMN04125376)	53,458,024	0.71	0.29	92.199
SAMN04125377	26745669	scapulohumeralis caudalis (Taeniopygia guttata, SAMN04125377)	54,093,096	0.73	0.3	94.864
SAMN04125378	26745669	scapulohumeralis caudalis (Taeniopygia guttata, SAMN04125378)	52,225,276	0.68	0.3	96.06
SAMN04536251	NA	brain (Taeniopygia guttata, male, SAMN04536251)	31,785,341	0.85	0.17	148.623
SAMN04536252	NA	brain (Taeniopygia guttata, male, SAMN04536252)	33,097,203	0.84	0.17	139.617
SAMN04536253	NA	brain (Taeniopygia guttata, male, SAMN04536253)	32,892,437	0.84	0.17	141.088
SAMN04536254	NA	brain (Taeniopygia guttata, male, SAMN04536254)	30,649,653	0.85	0.17	147.048
SAMN04536255	NA	brain (Taeniopygia guttata, male, SAMN04536255)	32,828,514	0.84	0.17	139.803
SAMN04536256	NA	brain (Taeniopygia guttata, male, SAMN04536256)	40,047,545	0.84	0.17	139.945
SAMN04536257	NA	brain (Taeniopygia guttata, male, SAMN04536257)	33,176,114	0.84	0.17	149.308
SAMN04536258	NA	brain (Taeniopygia guttata, male, SAMN04536258)	34,381,148	0.84	0.17	147.734
SAMN04536259	NA	brain (Taeniopygia guttata, male, SAMN04536259)	33,551,048	0.83	0.17	133.924
SAMN05981661	28680683	spleen (Taeniopygia guttata, adult, female, SAMN05981661)	53,968,342	0.86	0.22	156.703
SAMN05981662	28680683	spleen (Taeniopygia guttata, adult, female, SAMN05981662)	37,604,058	0.89	0.24	148.545
SAMN05981663	28680683	spleen (Taeniopygia guttata, adult, female, SAMN05981663)	57,660,048	0.87	0.21	162.284
SAMN05981664	28680683	spleen (Taeniopygia guttata, adult, female, SAMN05981664)	46,262,572	0.89	0.25	157.559
SAMN05981666	28680683	spleen (Taeniopygia guttata, adult, female, SAMN05981666)	61,556,132	0.88	0.21	158.215
SAMN05981667	28680683	spleen (Taeniopygia guttata, adult, female, SAMN05981667)	48,240,788	0.88	0.22	153.241
SAMN05981679	28680683	spleen (Taeniopygia guttata, adult, female, SAMN05981679)	49,610,254	0.87	0.24	153.76
SAMN05981680	28680683	spleen (Taeniopygia guttata, adult, female, SAMN05981680)	48,914,708	0.89	0.21	152.686
SAMN05981681	28680683	spleen (Taeniopygia guttata, adult, female, SAMN05981681)	59,715,838	0.88	0.22	157.27
SAMN07269967	NA	brain (Taeniopygia guttata, female, SAMN07269967)	38,691,304	0.83	0.11	145.769
SAMN07269968	NA	brain (Taeniopygia guttata, female, SAMN07269968)	33,872,011	0.81	0.1	141.56
SAMN07269969	NA	brain (Taeniopygia guttata, male, SAMN07269969)	37,432,679	0.84	0.11	144.433
SAMN07269970	NA	brain (Taeniopygia guttata, male, SAMN07269970)	22,895,861	0.81	0.11	132.912
SAMN07269971	NA	brain (Taeniopygia guttata, male, SAMN07269971)	48,333,385	0.82	0.12	155.409
SAMN07269972	NA	brain (Taeniopygia guttata, male, SAMN07269972)	50,624,049	0.82	0.11	146.258
SAMN07269973	NA	brain (Taeniopygia guttata, male, SAMN07269973)	45,493,103	0.78	0.08	145.762
SAMN07269974	NA	brain (Taeniopygia guttata, male, SAMN07269974)	45,048,949	0.84	0.12	153.023
SAMN07269975	NA	brain (Taeniopygia guttata, female, SAMN07269975)	44,876,359	0.82	0.11	153.548
SAMN07269976	NA	brain (Taeniopygia guttata, female, SAMN07269976)	58,155,701	0.82	0.11	154.111
SAMN07269977	NA	brain (Taeniopygia guttata, female, SAMN07269977)	49,949,664	0.82	0.12	154.983
SAMN07269978	NA	brain (Taeniopygia guttata, female, SAMN07269978)	39,368,849	0.83	0.09	116.534
SAMN07269979	NA	brain (Taeniopygia guttata, female, SAMN07269979)	31,853,634	0.83	0.11	147.968
SAMN07269980	NA	brain (Taeniopygia guttata, female, SAMN07269980)	22,171,201	0.81	0.11	135.172
SAMN07269981	NA	brain (Taeniopygia guttata, male, SAMN07269981)	54,244,482	0.81	0.11	152.791
SAMN07269982	NA	brain (Taeniopygia guttata, male, SAMN07269982)	44,925,061	0.81	0.1	150.635
SAMN07269983	NA	brain (Taeniopygia guttata, male, SAMN07269983)	38,752,850	0.82	0.11	149.073
SAMN07269984	NA	brain (Taeniopygia guttata, male, SAMN07269984)	31,587,008	0.83	0.11	142.641
SAMN07269985	NA	brain (Taeniopygia guttata, male, SAMN07269985)	29,256,970	0.81	0.1	132.358
SAMN07269986	NA	brain (Taeniopygia guttata, male, SAMN07269986)	48,971,906	0.83	0.11	145.757
SAMN07269990	NA	brain (Taeniopygia guttata, female, SAMN07269990)	43,623,540	0.81	0.1	146.512
SAMN07269991	NA	brain (Taeniopygia guttata, female, SAMN07269991)	43,969,915	0.81	0.11	149.873
SAMN07269992	NA	brain (Taeniopygia guttata, female, SAMN07269992)	42,740,532	0.82	0.1	144.911
SAMN07269993	NA	brain (Taeniopygia guttata, female, SAMN07269993)	32,272,088	0.83	0.11	142.065
SAMN08580908	NA	Auditory forebrain (Taeniopygia guttata, female, SAMN08580908)	12,907,677	0.88	0.16	129.595
SAMN08580909	NA	Auditory forebrain (Taeniopygia guttata, female, SAMN08580909)	13,245,383	0.88	0.18	138.227
SAMN08580910	NA	Auditory forebrain (Taeniopygia guttata, female, SAMN08580910)	13,621,728	0.88	0.17	133.241
SAMN08580911	NA	Auditory forebrain (Taeniopygia guttata, female, SAMN08580911)	13,545,873	0.88	0.17	134.537
SAMN08580912	NA	Auditory forebrain (Taeniopygia guttata, female, SAMN08580912)	13,015,969	0.88	0.18	134.145
SAMN08580913	NA	Auditory forebrain (Taeniopygia guttata, female, SAMN08580913)	12,864,928	0.89	0.18	135.84
SAMN08580914	NA	Auditory forebrain (Taeniopygia guttata, female, SAMN08580914)	14,061,991	0.88	0.18	138.691
SAMN08580915	NA	Auditory forebrain (Taeniopygia guttata, female, SAMN08580915)	14,120,543	0.88	0.17	137.263
SAMN08580916	NA	Auditory forebrain (Taeniopygia guttata, female, SAMN08580916)	12,538,201	0.87	0.17	130.033
SAMN08580917	NA	Auditory forebrain (Taeniopygia guttata, female, SAMN08580917)	12,980,233	0.87	0.17	130.063
SAMN08580918	NA	Auditory forebrain (Taeniopygia guttata, female, SAMN08580918)	14,577,271	0.88	0.17	136.903
SAMN08580919	NA	Auditory forebrain (Taeniopygia guttata, female, SAMN08580919)	11,833,902	0.89	0.18	134.058
SAMN08580920	NA	Auditory forebrain (Taeniopygia guttata, female, SAMN08580920)	12,218,309	0.88	0.17	131.06
SAMN08580921	NA	Auditory forebrain (Taeniopygia guttata, female, SAMN08580921)	14,778,999	0.88	0.17	138.338
SAMN08580922	NA	Auditory forebrain (Taeniopygia guttata, female, SAMN08580922)	14,377,607	0.88	0.17	136.616
SAMN08580923	NA	Auditory forebrain (Taeniopygia guttata, female, SAMN08580923)	11,937,717	0.88	0.17	127.941
SAMN08580924	NA	Blood (Taeniopygia guttata, female, SAMN08580924)	12,527,379	0.92	0.3	60.738
SAMN08580925	NA	Blood (Taeniopygia guttata, female, SAMN08580925)	12,007,672	0.92	0.28	76.682
SAMN08580926	NA	Blood (Taeniopygia guttata, female, SAMN08580926)	14,535,604	0.92	0.28	78.852
SAMN08580927	NA	Blood (Taeniopygia guttata, female, SAMN08580927)	14,439,321	0.91	0.28	86.942
SAMN08580928	NA	Blood (Taeniopygia guttata, female, SAMN08580928)	13,451,696	0.91	0.28	78.622
SAMN08580929	NA	Blood (Taeniopygia guttata, female, SAMN08580929)	13,186,241	0.91	0.27	73.256
SAMN08580930	NA	Blood (Taeniopygia guttata, female, SAMN08580930)	10,743,040	0.91	0.27	70.618
SAMN08580931	NA	Blood (Taeniopygia guttata, female, SAMN08580931)	15,756,059	0.92	0.28	79.886
SAMN08580932	NA	Blood (Taeniopygia guttata, female, SAMN08580932)	11,960,731	0.91	0.29	78.194
SAMN08580933	NA	Blood (Taeniopygia guttata, female, SAMN08580933)	14,195,627	0.9	0.27	79.666
SAMN10882186	NA	Muscle (Taeniopygia guttata, female, SAMN10882186)	112,194,816	0.84	0.19	153.717
SAMN10882187	NA	Brain (Taeniopygia guttata, female, SAMN10882187)	128,870,192	0.85	0.15	175.396
SAMN10882190	NA	Testis (Taeniopygia guttata, male, SAMN10882190)	113,898,480	0.84	0.21	179.487
SAMN15420161	33574185	RA (Taeniopygia guttata, Adult (173-202 dph), male, SAMN15420161)	242,305,632	0.29	0.04	121.496
SAMN15420162	33574185	HVC_3 (Taeniopygia guttata, Adult (173-202 dph), male, SAMN15420162)	635,382,084	0.36	0.07	151.307
SAMN15420163	33574185	HVC_2 (Taeniopygia guttata, Adult (173-202 dph), male, SAMN15420163)	758,074,070	0.36	0.07	147.941
SAMN15420164	33574185	HVC_1 (Taeniopygia guttata, Adult (173-202 dph), male, SAMN15420164)	698,096,576	0.37	0.08	154.985

## Sheet: Run
Run	Experiment	Project	Sample	Number of reads	Percent aligned reads	Percent of aligned reads with introns
DRR029313	DRX026373	DRP004407	SAMD00024260	198,434,334	0.71	0.1
DRR029317	DRX026377	DRP004407	SAMD00024264	38,679,964	0.86	0.13
DRR029359	DRX026419	DRP004407	SAMD00024264	32,529,740	0.86	0.13
DRR029321	DRX026381	DRP004407	SAMD00024268	44,744,466	0.88	0.15
DRR029363	DRX026423	DRP004407	SAMD00024268	36,148,148	0.88	0.15
DRR029326	DRX026386	DRP004407	SAMD00024274	43,382,142	0.87	0.14
DRR029367	DRX026427	DRP004407	SAMD00024274	35,149,882	0.87	0.13
DRR029330	DRX026390	DRP004407	SAMD00024278	48,784,334	0.87	0.12
DRR029371	DRX026431	DRP004407	SAMD00024278	36,026,964	0.86	0.12
DRR029334	DRX026394	DRP004407	SAMD00024282	56,424,088	0.88	0.11
DRR029375	DRX026435	DRP004407	SAMD00024282	41,813,596	0.87	0.11
DRR029340	DRX026400	DRP004407	SAMD00024291	68,576,828	0.74	0.09
DRR029344	DRX026404	DRP004407	SAMD00024295	30,882,670	0.87	0.16
DRR029355	DRX026415	DRP004407	SAMD00024295	25,898,202	0.86	0.15
DRR087390	DRX081219	DRP004407	SAMD00024301	93,969,226	0.84	0.22
DRR087391	DRX081220	DRP004407	SAMD00024302	81,827,422	0.86	0.22
DRR087392	DRX081221	DRP004407	SAMD00024303	67,444,488	0.86	0.21
DRR087393	DRX081222	DRP004407	SAMD00024304	67,141,426	0.86	0.21
DRR087394	DRX081223	DRP004407	SAMD00024305	69,273,774	0.78	0.22
DRR087679	DRX081502	DRP004407	SAMD00074974	9,576,782	0.75	0.05
DRR087680	DRX081503	DRP004407	SAMD00074975	17,381,395	0.76	0.04
DRR087681	DRX081504	DRP004407	SAMD00074976	16,366,697	0.73	0.04
DRR087682	DRX081505	DRP004407	SAMD00074977	16,913,484	0.75	0.05
DRR087683	DRX081506	DRP004407	SAMD00074978	16,366,697	0.73	0.04
DRR087684	DRX081507	DRP004407	SAMD00074979	14,898,684	0.76	0.04
DRR087685	DRX081508	DRP004407	SAMD00074980	14,865,687	0.73	0.04
DRR087686	DRX081509	DRP004407	SAMD00074981	16,058,053	0.75	0.05
DRR087687	DRX081510	DRP004407	SAMD00074982	13,297,255	0.74	0.05
DRR087688	DRX081511	DRP004407	SAMD00074983	15,588,838	0.76	0.05
DRR087689	DRX081512	DRP004407	SAMD00074984	15,919,232	0.76	0.04
DRR087690	DRX081513	DRP004407	SAMD00074985	15,676,057	0.76	0.04
DRR087691	DRX081514	DRP004407	SAMD00074986	13,278,898	0.74	0.05
DRR087692	DRX081515	DRP004407	SAMD00074987	12,164,159	0.73	0.04
DRR087693	DRX081516	DRP004407	SAMD00074988	11,304,221	0.72	0.04
DRR087694	DRX081517	DRP004407	SAMD00074989	14,165,572	0.75	0.04
DRR087695	DRX081518	DRP004407	SAMD00074990	12,575,606	0.75	0.05
DRR087696	DRX081519	DRP004407	SAMD00074991	13,340,218	0.76	0.04
DRR087697	DRX081520	DRP004407	SAMD00074992	14,227,267	0.76	0.04
DRR087698	DRX081521	DRP004407	SAMD00074993	11,813,657	0.77	0.04
DRR087699	DRX081522	DRP004407	SAMD00074994	14,768,261	0.75	0.04
DRR087700	DRX081523	DRP004407	SAMD00074995	15,180,449	0.76	0.05
DRR087701	DRX081524	DRP004407	SAMD00074996	15,371,639	0.77	0.05
DRR087702	DRX081525	DRP004407	SAMD00074997	18,956,507	0.77	0.04
DRR087703	DRX081526	DRP004407	SAMD00074998	14,206,668	0.75	0.04
DRR087704	DRX081527	DRP004407	SAMD00074999	20,896,802	0.74	0.04
DRR087705	DRX081528	DRP004407	SAMD00075000	12,365,601	0.76	0.04
DRR087706	DRX081529	DRP004407	SAMD00075001	11,503,437	0.76	0.04
DRR087707	DRX081530	DRP004407	SAMD00075002	11,627,269	0.75	0.05
DRR087708	DRX081531	DRP004407	SAMD00075003	17,075,634	0.74	0.04
DRR185729	DRX176208	DRP005406	SAMD00179576	30,174,414	0.86	0.21
DRR185730	DRX176209	DRP005406	SAMD00179577	30,778,606	0.88	0.24
DRR185731	DRX176210	DRP005406	SAMD00179578	34,587,312	0.89	0.18
DRR185732	DRX176211	DRP005406	SAMD00179579	34,423,686	0.88	0.17
DRR185733	DRX176212	DRP005406	SAMD00179580	35,557,702	0.86	0.18
DRR185734	DRX176213	DRP005406	SAMD00179581	34,009,692	0.88	0.17
ERR2728284	ERX2741529	ERP110251	SAMEA4820036	8,000,000	0.81	0.19
ERR2728285	ERX2741530	ERP110251	SAMEA4820036	4,615,428	0.81	0.19
ERR2728286	ERX2741531	ERP110251	SAMEA4820036	8,000,000	0.82	0.19
ERR2728287	ERX2741532	ERP110251	SAMEA4820036	5,146,306	0.81	0.19
ERR2772471	ERX2785312	ERP110251	SAMEA4820037	8,000,000	0.81	0.18
ERR2772472	ERX2785313	ERP110251	SAMEA4820037	8,000,000	0.81	0.18
ERR2772473	ERX2785314	ERP110251	SAMEA4820037	8,000,000	0.82	0.18
ERR2772474	ERX2785315	ERP110251	SAMEA4820037	6,154,976	0.81	0.18
ERR2772475	ERX2785316	ERP110251	SAMEA4820037	8,000,000	0.82	0.18
ERR2772476	ERX2785317	ERP110251	SAMEA4820037	8,000,000	0.8	0.18
ERR2772477	ERX2785318	ERP110251	SAMEA4820037	8,000,000	0.79	0.18
ERR2772478	ERX2785319	ERP110251	SAMEA4820037	4,200,196	0.8	0.18
ERR2772542	ERX2785383	ERP110251	SAMEA4820038	8,000,000	0.83	0.18
ERR2772543	ERX2785384	ERP110251	SAMEA4820038	8,000,000	0.83	0.18
ERR2772544	ERX2785385	ERP110251	SAMEA4820038	8,000,000	0.8	0.18
ERR2772545	ERX2785386	ERP110251	SAMEA4820038	8,000,000	0.81	0.18
ERR2772546	ERX2785387	ERP110251	SAMEA4820038	134.624	0.78	0.17
ERR2772547	ERX2785388	ERP110251	SAMEA4820038	8,000,000	0.83	0.18
ERR2772548	ERX2785389	ERP110251	SAMEA4820038	8,000,000	0.83	0.18
ERR2772549	ERX2785390	ERP110251	SAMEA4820038	8,000,000	0.81	0.18
ERR2772550	ERX2785391	ERP110251	SAMEA4820038	8,000,000	0.82	0.18
ERR2772551	ERX2785392	ERP110251	SAMEA4820038	1,124,930	0.81	0.18
ERR2772552	ERX2785393	ERP110251	SAMEA4820039	8,000,000	0.82	0.19
ERR2772553	ERX2785394	ERP110251	SAMEA4820039	8,000,000	0.81	0.19
ERR2772554	ERX2785395	ERP110251	SAMEA4820039	8,000,000	0.81	0.19
ERR2772555	ERX2785396	ERP110251	SAMEA4820039	8,000,000	0.83	0.19
ERR2772556	ERX2785397	ERP110251	SAMEA4820039	8,000,000	0.82	0.19
ERR2772557	ERX2785398	ERP110251	SAMEA4820039	8,000,000	0.82	0.19
ERR2772558	ERX2785399	ERP110251	SAMEA4820039	8,000,000	0.83	0.19
ERR2772559	ERX2785400	ERP110251	SAMEA4820039	8,000,000	0.83	0.19
ERR2772560	ERX2785401	ERP110251	SAMEA4820039	2,936,050	0.8	0.18
ERR2772561	ERX2785402	ERP110251	SAMEA4820039	8,000,000	0.83	0.19
ERR2772562	ERX2785403	ERP110251	SAMEA4820039	8,000,000	0.82	0.19
ERR2772563	ERX2785404	ERP110251	SAMEA4820039	8,000,000	0.82	0.19
ERR2772564	ERX2785405	ERP110251	SAMEA4820039	8,000,000	0.8	0.18
ERR2772565	ERX2785406	ERP110251	SAMEA4820039	8,000,000	0.8	0.19
ERR2772566	ERX2785407	ERP110251	SAMEA4820039	8,000,000	0.8	0.19
ERR2772567	ERX2785408	ERP110251	SAMEA4820039	8,000,000	0.8	0.19
ERR2772568	ERX2785409	ERP110251	SAMEA4820039	6,198,420	0.81	0.19
ERR2772569	ERX2785410	ERP110251	SAMEA4820040	8,000,000	0.83	0.17
ERR2772570	ERX2785411	ERP110251	SAMEA4820040	8,000,000	0.82	0.17
ERR2772571	ERX2785412	ERP110251	SAMEA4820040	8,000,000	0.8	0.17
ERR2772572	ERX2785413	ERP110251	SAMEA4820040	6,626,326	0.82	0.17
ERR2772573	ERX2785414	ERP110251	SAMEA4820040	8,000,000	0.83	0.17
ERR2772574	ERX2785415	ERP110251	SAMEA4820040	8,000,000	0.83	0.17
ERR2772575	ERX2785416	ERP110251	SAMEA4820040	8,000,000	0.81	0.17
ERR2772576	ERX2785417	ERP110251	SAMEA4820040	7,800,624	0.82	0.17
ERR2772577	ERX2785418	ERP110251	SAMEA4820041	8,000,000	0.83	0.18
ERR2772578	ERX2785419	ERP110251	SAMEA4820041	8,000,000	0.82	0.18
ERR2772579	ERX2785420	ERP110251	SAMEA4820041	8,000,000	0.83	0.18
ERR2772580	ERX2785421	ERP110251	SAMEA4820041	8,000,000	0.83	0.18
ERR2772581	ERX2785422	ERP110251	SAMEA4820041	8,000,000	0.84	0.18
ERR2772582	ERX2785423	ERP110251	SAMEA4820041	4,488,694	0.83	0.18
ERR2772583	ERX2785424	ERP110251	SAMEA4820041	8,000,000	0.83	0.18
ERR2772584	ERX2785425	ERP110251	SAMEA4820041	8,000,000	0.83	0.18
ERR2772585	ERX2785426	ERP110251	SAMEA4820041	8,000,000	0.81	0.18
ERR2772586	ERX2785427	ERP110251	SAMEA4820041	8,000,000	0.8	0.18
ERR2772587	ERX2785428	ERP110251	SAMEA4820041	8,000,000	0.82	0.18
ERR2772588	ERX2785429	ERP110251	SAMEA4820041	1,322,318	0.79	0.18
ERR2772589	ERX2785430	ERP110251	SAMEA4820042	8,000,000	0.83	0.19
ERR2772590	ERX2785431	ERP110251	SAMEA4820042	8,000,000	0.81	0.18
ERR2772591	ERX2785432	ERP110251	SAMEA4820042	6,597,232	0.81	0.18
ERR2772592	ERX2785433	ERP110251	SAMEA4820042	8,000,000	0.83	0.19
ERR2772593	ERX2785434	ERP110251	SAMEA4820042	8,000,000	0.82	0.19
ERR2772594	ERX2785435	ERP110251	SAMEA4820042	7,509,222	0.82	0.19
ERR2772595	ERX2785436	ERP110251	SAMEA4820043	8,000,000	0.82	0.18
ERR2772596	ERX2785437	ERP110251	SAMEA4820043	8,000,000	0.82	0.19
ERR2772597	ERX2785438	ERP110251	SAMEA4820043	8,000,000	0.83	0.19
ERR2772598	ERX2785439	ERP110251	SAMEA4820043	1,041,716	0.81	0.18
ERR2772599	ERX2785440	ERP110251	SAMEA4820043	8,000,000	0.83	0.19
ERR2772600	ERX2785441	ERP110251	SAMEA4820043	8,000,000	0.81	0.18
ERR2772601	ERX2785442	ERP110251	SAMEA4820043	7,341,898	0.81	0.18
ERR2772602	ERX2785443	ERP110251	SAMEA4820044	8,000,000	0.86	0.18
ERR2772603	ERX2785444	ERP110251	SAMEA4820044	3,462,600	0.86	0.18
ERR2772604	ERX2785445	ERP110251	SAMEA4820044	8,000,000	0.85	0.18
ERR2772605	ERX2785446	ERP110251	SAMEA4820044	2,657,968	0.84	0.18
ERR2772397	ERX2785238	ERP110251	SAMEA4820045	8,000,000	0.84	0.18
ERR2772398	ERX2785239	ERP110251	SAMEA4820045	4,751,194	0.83	0.18
ERR2772399	ERX2785240	ERP110251	SAMEA4820045	8,000,000	0.84	0.18
ERR2772400	ERX2785241	ERP110251	SAMEA4820045	5,218,020	0.83	0.18
ERR2772401	ERX2785242	ERP110251	SAMEA4820046	8,000,000	0.83	0.18
ERR2772402	ERX2785243	ERP110251	SAMEA4820046	8,000,000	0.83	0.18
ERR2772403	ERX2785244	ERP110251	SAMEA4820046	8,000,000	0.84	0.18
ERR2772404	ERX2785245	ERP110251	SAMEA4820046	6,988,548	0.84	0.18
ERR2772405	ERX2785246	ERP110251	SAMEA4820046	8,000,000	0.84	0.18
ERR2772406	ERX2785247	ERP110251	SAMEA4820046	8,000,000	0.82	0.18
ERR2772407	ERX2785248	ERP110251	SAMEA4820046	8,000,000	0.81	0.18
ERR2772408	ERX2785249	ERP110251	SAMEA4820046	5,047,750	0.82	0.18
ERR2772409	ERX2785250	ERP110251	SAMEA4820047	8,000,000	0.82	0.21
ERR2772410	ERX2785251	ERP110251	SAMEA4820047	8,000,000	0.83	0.21
ERR2772411	ERX2785252	ERP110251	SAMEA4820047	8,000,000	0.81	0.21
ERR2772412	ERX2785253	ERP110251	SAMEA4820047	8,000,000	0.8	0.21
ERR2772413	ERX2785254	ERP110251	SAMEA4820047	8,000,000	0.82	0.21
ERR2772414	ERX2785255	ERP110251	SAMEA4820047	610.588	0.77	0.2
ERR2772415	ERX2785256	ERP110251	SAMEA4820047	8,000,000	0.82	0.21
ERR2772416	ERX2785257	ERP110251	SAMEA4820047	8,000,000	0.83	0.21
ERR2772417	ERX2785258	ERP110251	SAMEA4820047	8,000,000	0.82	0.21
ERR2772418	ERX2785259	ERP110251	SAMEA4820047	8,000,000	0.81	0.21
ERR2772419	ERX2785260	ERP110251	SAMEA4820047	8,000,000	0.82	0.21
ERR2772420	ERX2785261	ERP110251	SAMEA4820047	2,001,576	0.81	0.21
ERR2772421	ERX2785262	ERP110251	SAMEA4820048	8,000,000	0.83	0.19
ERR2772422	ERX2785263	ERP110251	SAMEA4820048	8,000,000	0.84	0.19
ERR2772423	ERX2785264	ERP110251	SAMEA4820048	334.5	0.81	0.18
ERR2772424	ERX2785265	ERP110251	SAMEA4820048	8,000,000	0.83	0.19
ERR2772425	ERX2785266	ERP110251	SAMEA4820048	7,191,366	0.82	0.19
ERR2772426	ERX2785267	ERP110251	SAMEA4820049	6,768,132	0.83	0.17
ERR2772427	ERX2785268	ERP110251	SAMEA4820049	7,013,468	0.83	0.17
ERR2772428	ERX2785269	ERP110251	SAMEA4820050	8,000,000	0.83	0.18
ERR2772429	ERX2785270	ERP110251	SAMEA4820050	8,000,000	0.84	0.18
ERR2772430	ERX2785271	ERP110251	SAMEA4820050	1,650,422	0.83	0.18
ERR2772431	ERX2785272	ERP110251	SAMEA4820050	8,000,000	0.84	0.18
ERR2772432	ERX2785273	ERP110251	SAMEA4820050	8,000,000	0.81	0.18
ERR2772433	ERX2785274	ERP110251	SAMEA4820050	461.132	0.8	0.18
ERR2772434	ERX2785275	ERP110251	SAMEA4820051	8,000,000	0.8	0.18
ERR2772435	ERX2785276	ERP110251	SAMEA4820051	7,515,542	0.78	0.18
ERR2772436	ERX2785277	ERP110251	SAMEA4820051	8,000,000	0.8	0.18
ERR2772437	ERX2785278	ERP110251	SAMEA4820051	8,000,000	0.79	0.18
ERR2772438	ERX2785279	ERP110251	SAMEA4820051	169.914	0.78	0.17
ERR2772439	ERX2785280	ERP110251	SAMEA4820052	8,000,000	0.84	0.17
ERR2772440	ERX2785281	ERP110251	SAMEA4820052	8,000,000	0.85	0.17
ERR2772441	ERX2785282	ERP110251	SAMEA4820052	4,573,662	0.85	0.17
ERR2772442	ERX2785283	ERP110251	SAMEA4820052	8,000,000	0.85	0.17
ERR2772443	ERX2785284	ERP110251	SAMEA4820052	8,000,000	0.82	0.17
ERR2772444	ERX2785285	ERP110251	SAMEA4820052	3,216,346	0.84	0.17
ERR2772445	ERX2785286	ERP110251	SAMEA4820053	8,000,000	0.85	0.18
ERR2772446	ERX2785287	ERP110251	SAMEA4820053	8,000,000	0.84	0.18
ERR2772447	ERX2785288	ERP110251	SAMEA4820053	8,000,000	0.83	0.18
ERR2772448	ERX2785289	ERP110251	SAMEA4820053	8,000,000	0.85	0.18
ERR2772449	ERX2785290	ERP110251	SAMEA4820053	8,000,000	0.85	0.18
ERR2772450	ERX2785291	ERP110251	SAMEA4820053	8,000,000	0.85	0.18
ERR2772451	ERX2785292	ERP110251	SAMEA4820053	8,000,000	0.85	0.18
ERR2772452	ERX2785293	ERP110251	SAMEA4820053	8,000,000	0.85	0.18
ERR2772453	ERX2785294	ERP110251	SAMEA4820053	5,715,512	0.84	0.18
ERR2772454	ERX2785295	ERP110251	SAMEA4820053	8,000,000	0.85	0.18
ERR2772455	ERX2785296	ERP110251	SAMEA4820053	8,000,000	0.85	0.18
ERR2772456	ERX2785297	ERP110251	SAMEA4820053	8,000,000	0.85	0.18
ERR2772457	ERX2785298	ERP110251	SAMEA4820053	8,000,000	0.84	0.18
ERR2772458	ERX2785299	ERP110251	SAMEA4820053	8,000,000	0.82	0.18
ERR2772459	ERX2785300	ERP110251	SAMEA4820053	8,000,000	0.82	0.18
ERR2772460	ERX2785301	ERP110251	SAMEA4820053	8,000,000	0.82	0.18
ERR2772461	ERX2785302	ERP110251	SAMEA4820053	8,000,000	0.84	0.18
ERR2772462	ERX2785303	ERP110251	SAMEA4820053	1,166,264	0.8	0.18
ERR2772463	ERX2785304	ERP110251	SAMEA4820054	8,000,000	0.84	0.18
ERR2772464	ERX2785305	ERP110251	SAMEA4820054	8,000,000	0.83	0.18
ERR2772465	ERX2785306	ERP110251	SAMEA4820054	8,000,000	0.82	0.18
ERR2772466	ERX2785307	ERP110251	SAMEA4820054	3,541,812	0.83	0.18
ERR2772467	ERX2785308	ERP110251	SAMEA4820054	8,000,000	0.84	0.18
ERR2772468	ERX2785309	ERP110251	SAMEA4820054	8,000,000	0.83	0.18
ERR2772469	ERX2785310	ERP110251	SAMEA4820054	8,000,000	0.82	0.18
ERR2772470	ERX2785311	ERP110251	SAMEA4820054	4,589,892	0.83	0.18
ERR2772479	ERX2785320	ERP110251	SAMEA4820055	8,000,000	0.84	0.19
ERR2772480	ERX2785321	ERP110251	SAMEA4820055	8,000,000	0.83	0.19
ERR2772481	ERX2785322	ERP110251	SAMEA4820055	8,000,000	0.84	0.19
ERR2772482	ERX2785323	ERP110251	SAMEA4820055	8,000,000	0.8	0.18
ERR2772483	ERX2785324	ERP110251	SAMEA4820055	8,000,000	0.81	0.18
ERR2772484	ERX2785325	ERP110251	SAMEA4820055	8,000,000	0.83	0.19
ERR2772485	ERX2785326	ERP110251	SAMEA4820055	2,357,854	0.81	0.18
ERR2772486	ERX2785327	ERP110251	SAMEA4820055	8,000,000	0.84	0.19
ERR2772487	ERX2785328	ERP110251	SAMEA4820055	8,000,000	0.83	0.19
ERR2772488	ERX2785329	ERP110251	SAMEA4820055	8,000,000	0.84	0.19
ERR2772489	ERX2785330	ERP110251	SAMEA4820055	8,000,000	0.81	0.19
ERR2772490	ERX2785331	ERP110251	SAMEA4820055	8,000,000	0.82	0.19
ERR2772491	ERX2785332	ERP110251	SAMEA4820055	8,000,000	0.82	0.19
ERR2772492	ERX2785333	ERP110251	SAMEA4820055	4,239,014	0.82	0.19
ERR2772493	ERX2785334	ERP110251	SAMEA4820056	8,000,000	0.83	0.19
ERR2772494	ERX2785335	ERP110251	SAMEA4820056	8,000,000	0.83	0.18
ERR2772495	ERX2785336	ERP110251	SAMEA4820056	8,000,000	0.84	0.19
ERR2772496	ERX2785337	ERP110251	SAMEA4820056	4,653,124	0.83	0.19
ERR2772497	ERX2785338	ERP110251	SAMEA4820056	8,000,000	0.84	0.19
ERR2772498	ERX2785339	ERP110251	SAMEA4820056	8,000,000	0.82	0.18
ERR2772499	ERX2785340	ERP110251	SAMEA4820056	8,000,000	0.81	0.18
ERR2772500	ERX2785341	ERP110251	SAMEA4820056	2,626,044	0.82	0.18
ERR2772501	ERX2785342	ERP110251	SAMEA4820057	8,000,000	0.83	0.19
ERR2772502	ERX2785343	ERP110251	SAMEA4820057	8,000,000	0.82	0.18
ERR2772503	ERX2785344	ERP110251	SAMEA4820057	8,000,000	0.82	0.18
ERR2772504	ERX2785345	ERP110251	SAMEA4820057	8,000,000	0.83	0.19
ERR2772505	ERX2785346	ERP110251	SAMEA4820057	8,000,000	0.83	0.19
ERR2772506	ERX2785347	ERP110251	SAMEA4820057	8,000,000	0.83	0.19
ERR2772507	ERX2785348	ERP110251	SAMEA4820057	5,976,176	0.82	0.18
ERR2772508	ERX2785349	ERP110251	SAMEA4820057	8,000,000	0.83	0.19
ERR2772509	ERX2785350	ERP110251	SAMEA4820057	8,000,000	0.83	0.18
ERR2772510	ERX2785351	ERP110251	SAMEA4820057	8,000,000	0.83	0.18
ERR2772511	ERX2785352	ERP110251	SAMEA4820057	8,000,000	0.79	0.18
ERR2772512	ERX2785353	ERP110251	SAMEA4820057	8,000,000	0.8	0.18
ERR2772513	ERX2785354	ERP110251	SAMEA4820057	8,000,000	0.81	0.18
ERR2772514	ERX2785355	ERP110251	SAMEA4820057	2,257,254	0.8	0.18
ERR2772515	ERX2785356	ERP110251	SAMEA4820058	8,000,000	0.82	0.19
ERR2772516	ERX2785357	ERP110251	SAMEA4820058	8,000,000	0.82	0.18
ERR2772517	ERX2785358	ERP110251	SAMEA4820058	8,000,000	0.81	0.18
ERR2772518	ERX2785359	ERP110251	SAMEA4820058	8,000,000	0.82	0.18
ERR2772519	ERX2785360	ERP110251	SAMEA4820058	8,000,000	0.82	0.18
ERR2772520	ERX2785361	ERP110251	SAMEA4820058	8,000,000	0.78	0.18
ERR2772521	ERX2785362	ERP110251	SAMEA4820058	8,000,000	0.79	0.18
ERR2772522	ERX2785363	ERP110251	SAMEA4820058	8,000,000	0.79	0.18
ERR2772523	ERX2785364	ERP110251	SAMEA4820058	8,000,000	0.79	0.18
ERR2772524	ERX2785365	ERP110251	SAMEA4820058	8,000,000	0.81	0.19
ERR2772525	ERX2785366	ERP110251	SAMEA4820058	7,040,460	0.8	0.18
ERR2772526	ERX2785367	ERP110251	SAMEA4820058	8,000,000	0.82	0.19
ERR2772527	ERX2785368	ERP110251	SAMEA4820058	8,000,000	0.81	0.18
ERR2772528	ERX2785369	ERP110251	SAMEA4820058	8,000,000	0.81	0.19
ERR2772529	ERX2785370	ERP110251	SAMEA4820058	8,000,000	0.82	0.18
ERR2772530	ERX2785371	ERP110251	SAMEA4820058	8,000,000	0.82	0.19
ERR2772531	ERX2785372	ERP110251	SAMEA4820058	8,000,000	0.8	0.18
ERR2772532	ERX2785373	ERP110251	SAMEA4820058	8,000,000	0.8	0.18
ERR2772533	ERX2785374	ERP110251	SAMEA4820058	8,000,000	0.79	0.18
ERR2772534	ERX2785375	ERP110251	SAMEA4820058	8,000,000	0.8	0.18
ERR2772535	ERX2785376	ERP110251	SAMEA4820058	8,000,000	0.8	0.18
ERR2772536	ERX2785377	ERP110251	SAMEA4820058	8,000,000	0.81	0.19
ERR2772537	ERX2785378	ERP110251	SAMEA4820058	2,537,286	0.79	0.18
ERR2772538	ERX2785379	ERP110251	SAMEA4820059	8,000,000	0.81	0.18
ERR2772539	ERX2785380	ERP110251	SAMEA4820059	7,081,400	0.8	0.18
ERR2772540	ERX2785381	ERP110251	SAMEA4820059	8,000,000	0.82	0.18
ERR2772541	ERX2785382	ERP110251	SAMEA4820059	7,695,384	0.8	0.18
SRR029808	SRX012667	SRP001389	SAMN00004966	155.434	0.66	0.13
SRR029809	SRX012667	SRP001389	SAMN00004966	160.677	0.69	0.14
SRR029802	SRX012664	SRP001389	SAMN00004967	153.651	0.67	0.08
SRR029803	SRX012664	SRP001389	SAMN00004967	154.295	0.71	0.08
SRR029804	SRX012665	SRP001389	SAMN00004968	168.416	0.71	0.05
SRR029805	SRX012665	SRP001389	SAMN00004968	161.748	0.72	0.05
SRR029800	SRX012663	SRP001389	SAMN00004969	204.962	0.73	0.09
SRR029801	SRX012663	SRP001389	SAMN00004969	198.894	0.72	0.09
SRR029798	SRX012662	SRP001389	SAMN00004970	130.668	0.78	0.07
SRR029799	SRX012662	SRP001389	SAMN00004970	132.311	0.78	0.07
SRR029806	SRX012666	SRP001389	SAMN00004971	179.297	0.5	0.07
SRR029807	SRX012666	SRP001389	SAMN00004971	160.928	0.52	0.07
SRR064171	SRX025742	SRP003283	SAMN00102801	73.602	0.44	0.24
SRR064172	SRX025743	SRP003283	SAMN00102802	128.556	0.33	0.15
SRR342050	SRX096129	SRP003283	SAMN00715906	119.77	0.57	0.67
SRR342051	SRX096130	SRP003283	SAMN00715907	117.71	0.35	0.19
SRR342052	SRX096131	SRP003283	SAMN00715908	50.167	0.54	0.3
SRR342053	SRX096132	SRP003283	SAMN00715908	117.639	0.52	0.27
SRR1619467	SRX738987	SRP049198	SAMN03140097	9,535,066	0.63	0.32
SRR2299402	SRX1205088	SRP063457	SAMN04040753	28,970,799	0.84	0.28
SRR2299403	SRX1205094	SRP063457	SAMN04040754	31,748,232	0.84	0.29
SRR2299404	SRX1205425	SRP063457	SAMN04040755	33,784,891	0.85	0.29
SRR2507079	SRX1282773	SRP064028	SAMN04102973	132,481,921	0.94	0.22
SRR2507080	SRX1282774	SRP064028	SAMN04102974	136,749,195	0.93	0.2
SRR2507081	SRX1282775	SRP064028	SAMN04102975	166,308,476	0.94	0.21
SRR2545941	SRX1299457	SRP064385	SAMN04125367	60,507,624	0.59	0.25
SRR2545942	SRX1299458	SRP064385	SAMN04125368	64,901,474	0.68	0.29
SRR2545943	SRX1299459	SRP064385	SAMN04125369	52,608,066	0.56	0.27
SRR2545944	SRX1299460	SRP064385	SAMN04125370	68,926,452	0.7	0.29
SRR2545945	SRX1299461	SRP064385	SAMN04125371	60,435,950	0.69	0.29
SRR2545946	SRX1299462	SRP064385	SAMN04125372	46,997,966	0.71	0.28
SRR2545947	SRX1299463	SRP064385	SAMN04125373	58,407,240	0.58	0.27
SRR2545948	SRX1299464	SRP064385	SAMN04125374	61,073,744	0.59	0.27
SRR2545949	SRX1299465	SRP064385	SAMN04125375	79,224,328	0.68	0.28
SRR2545950	SRX1299466	SRP064385	SAMN04125376	53,458,024	0.71	0.29
SRR2545951	SRX1299467	SRP064385	SAMN04125377	54,093,096	0.73	0.3
SRR2545952	SRX1299468	SRP064385	SAMN04125378	52,225,276	0.68	0.3
SRR3208114	SRX1616437	SRP071222	SAMN04536251	31,785,341	0.85	0.17
SRR3208115	SRX1616439	SRP071222	SAMN04536252	33,097,203	0.84	0.17
SRR3208117	SRX1616443	SRP071222	SAMN04536253	32,892,437	0.84	0.17
SRR3207681	SRX1616446	SRP071222	SAMN04536254	30,649,653	0.85	0.17
SRR3208112	SRX1616449	SRP071222	SAMN04536255	32,828,514	0.84	0.17
SRR3208113	SRX1616452	SRP071222	SAMN04536256	40,047,545	0.84	0.17
SRR3208120	SRX1616454	SRP071222	SAMN04536257	33,176,114	0.84	0.17
SRR3208121	SRX1616455	SRP071222	SAMN04536258	34,381,148	0.84	0.17
SRR3208122	SRX1616463	SRP071222	SAMN04536259	33,551,048	0.83	0.17
SRR5001851	SRX2334149	SRP092791	SAMN05981661	53,968,342	0.86	0.22
SRR5001848	SRX2334146	SRP092791	SAMN05981662	37,604,058	0.89	0.24
SRR5001850	SRX2334148	SRP092791	SAMN05981663	57,660,048	0.87	0.21
SRR5001843	SRX2334141	SRP092791	SAMN05981664	46,262,572	0.89	0.25
SRR5001845	SRX2334143	SRP092791	SAMN05981666	61,556,132	0.88	0.21
SRR5001849	SRX2334147	SRP092791	SAMN05981667	48,240,788	0.88	0.22
SRR5001844	SRX2334142	SRP092791	SAMN05981679	49,610,254	0.87	0.24
SRR5001847	SRX2334145	SRP092791	SAMN05981680	48,914,708	0.89	0.21
SRR5001846	SRX2334144	SRP092791	SAMN05981681	59,715,838	0.88	0.22
SRR5747689	SRX2948669	SRP110206	SAMN07269967	4,756,629	0.83	0.11
SRR5747690	SRX2948669	SRP110206	SAMN07269967	4,760,649	0.83	0.11
SRR5747691	SRX2948669	SRP110206	SAMN07269967	4,796,285	0.83	0.11
SRR5747692	SRX2948669	SRP110206	SAMN07269967	4,809,095	0.83	0.11
SRR5747693	SRX2948669	SRP110206	SAMN07269967	4,808,756	0.83	0.11
SRR5747694	SRX2948669	SRP110206	SAMN07269967	4,783,221	0.82	0.11
SRR5747695	SRX2948669	SRP110206	SAMN07269967	5,036,650	0.82	0.11
SRR5747696	SRX2948669	SRP110206	SAMN07269967	4,940,019	0.82	0.11
SRR5747681	SRX2948668	SRP110206	SAMN07269968	4,161,169	0.81	0.1
SRR5747682	SRX2948668	SRP110206	SAMN07269968	4,173,850	0.81	0.1
SRR5747683	SRX2948668	SRP110206	SAMN07269968	4,192,700	0.81	0.1
SRR5747684	SRX2948668	SRP110206	SAMN07269968	4,224,422	0.81	0.1
SRR5747685	SRX2948668	SRP110206	SAMN07269968	4,200,042	0.8	0.1
SRR5747686	SRX2948668	SRP110206	SAMN07269968	4,190,380	0.8	0.1
SRR5747687	SRX2948668	SRP110206	SAMN07269968	4,401,070	0.8	0.1
SRR5747688	SRX2948668	SRP110206	SAMN07269968	4,328,378	0.8	0.1
SRR5747673	SRX2948651	SRP110206	SAMN07269969	4,594,078	0.84	0.11
SRR5747674	SRX2948651	SRP110206	SAMN07269969	4,602,814	0.84	0.11
SRR5747675	SRX2948651	SRP110206	SAMN07269969	4,627,698	0.84	0.11
SRR5747676	SRX2948651	SRP110206	SAMN07269969	4,655,264	0.84	0.11
SRR5747677	SRX2948651	SRP110206	SAMN07269969	4,658,990	0.83	0.11
SRR5747678	SRX2948651	SRP110206	SAMN07269969	4,641,540	0.83	0.11
SRR5747679	SRX2948651	SRP110206	SAMN07269969	4,869,085	0.83	0.11
SRR5747680	SRX2948651	SRP110206	SAMN07269969	4,783,210	0.83	0.11
SRR5747665	SRX2948650	SRP110206	SAMN07269970	2,150,163	0.82	0.11
SRR5747666	SRX2948650	SRP110206	SAMN07269970	2,159,564	0.82	0.11
SRR5747667	SRX2948650	SRP110206	SAMN07269970	2,184,512	0.82	0.11
SRR5747668	SRX2948650	SRP110206	SAMN07269970	2,204,500	0.82	0.11
SRR5747669	SRX2948650	SRP110206	SAMN07269970	3,405,646	0.81	0.11
SRR5747670	SRX2948650	SRP110206	SAMN07269970	3,416,669	0.81	0.11
SRR5747671	SRX2948650	SRP110206	SAMN07269970	3,720,336	0.81	0.11
SRR5747672	SRX2948650	SRP110206	SAMN07269970	3,654,471	0.81	0.11
SRR5747657	SRX2948667	SRP110206	SAMN07269971	5,919,285	0.83	0.12
SRR5747658	SRX2948667	SRP110206	SAMN07269971	5,920,669	0.83	0.12
SRR5747659	SRX2948667	SRP110206	SAMN07269971	5,970,082	0.83	0.12
SRR5747660	SRX2948667	SRP110206	SAMN07269971	5,978,731	0.83	0.12
SRR5747661	SRX2948667	SRP110206	SAMN07269971	6,049,259	0.82	0.12
SRR5747662	SRX2948667	SRP110206	SAMN07269971	6,007,720	0.82	0.11
SRR5747663	SRX2948667	SRP110206	SAMN07269971	6,302,347	0.82	0.12
SRR5747664	SRX2948667	SRP110206	SAMN07269971	6,185,292	0.82	0.12
SRR5747649	SRX2948666	SRP110206	SAMN07269972	6,185,430	0.82	0.11
SRR5747650	SRX2948666	SRP110206	SAMN07269972	6,195,957	0.82	0.11
SRR5747651	SRX2948666	SRP110206	SAMN07269972	6,238,525	0.82	0.11
SRR5747652	SRX2948666	SRP110206	SAMN07269972	6,260,947	0.82	0.11
SRR5747653	SRX2948666	SRP110206	SAMN07269972	6,341,474	0.81	0.1
SRR5747654	SRX2948666	SRP110206	SAMN07269972	6,306,127	0.81	0.1
SRR5747655	SRX2948666	SRP110206	SAMN07269972	6,607,242	0.81	0.11
SRR5747656	SRX2948666	SRP110206	SAMN07269972	6,488,347	0.81	0.1
SRR5747641	SRX2948665	SRP110206	SAMN07269973	5,565,915	0.78	0.08
SRR5747642	SRX2948665	SRP110206	SAMN07269973	5,589,047	0.78	0.08
SRR5747643	SRX2948665	SRP110206	SAMN07269973	5,608,913	0.78	0.08
SRR5747644	SRX2948665	SRP110206	SAMN07269973	5,655,401	0.78	0.08
SRR5747645	SRX2948665	SRP110206	SAMN07269973	5,662,244	0.78	0.08
SRR5747646	SRX2948665	SRP110206	SAMN07269973	5,657,818	0.77	0.08
SRR5747647	SRX2948665	SRP110206	SAMN07269973	5,925,220	0.78	0.08
SRR5747648	SRX2948665	SRP110206	SAMN07269973	5,828,545	0.78	0.08
SRR5747633	SRX2948664	SRP110206	SAMN07269974	5,514,258	0.84	0.12
SRR5747634	SRX2948664	SRP110206	SAMN07269974	5,523,730	0.84	0.12
SRR5747635	SRX2948664	SRP110206	SAMN07269974	5,552,984	0.84	0.12
SRR5747636	SRX2948664	SRP110206	SAMN07269974	5,580,892	0.84	0.12
SRR5747637	SRX2948664	SRP110206	SAMN07269974	5,628,522	0.84	0.12
SRR5747638	SRX2948664	SRP110206	SAMN07269974	5,606,518	0.83	0.12
SRR5747639	SRX2948664	SRP110206	SAMN07269974	5,871,894	0.84	0.12
SRR5747640	SRX2948664	SRP110206	SAMN07269974	5,770,151	0.83	0.12
SRR5747625	SRX2948663	SRP110206	SAMN07269975	5,591,980	0.81	0.11
SRR5747626	SRX2948663	SRP110206	SAMN07269975	5,552,306	0.81	0.11
SRR5747627	SRX2948663	SRP110206	SAMN07269975	5,829,454	0.81	0.11
SRR5747628	SRX2948663	SRP110206	SAMN07269975	5,705,991	0.81	0.11
SRR5747629	SRX2948663	SRP110206	SAMN07269975	5,540,166	0.82	0.11
SRR5747630	SRX2948663	SRP110206	SAMN07269975	5,526,126	0.82	0.11
SRR5747631	SRX2948663	SRP110206	SAMN07269975	5,567,053	0.82	0.11
SRR5747632	SRX2948663	SRP110206	SAMN07269975	5,563,283	0.82	0.11
SRR5747617	SRX2948662	SRP110206	SAMN07269976	7,282,334	0.82	0.11
SRR5747618	SRX2948662	SRP110206	SAMN07269976	7,238,996	0.81	0.11
SRR5747619	SRX2948662	SRP110206	SAMN07269976	7,586,875	0.82	0.11
SRR5747620	SRX2948662	SRP110206	SAMN07269976	7,447,486	0.82	0.11
SRR5747621	SRX2948662	SRP110206	SAMN07269976	7,109,721	0.82	0.11
SRR5747622	SRX2948662	SRP110206	SAMN07269976	7,123,513	0.82	0.11
SRR5747623	SRX2948662	SRP110206	SAMN07269976	7,167,521	0.82	0.11
SRR5747624	SRX2948662	SRP110206	SAMN07269976	7,199,255	0.82	0.11
SRR5747609	SRX2948661	SRP110206	SAMN07269977	6,227,041	0.82	0.12
SRR5747610	SRX2948661	SRP110206	SAMN07269977	6,206,235	0.82	0.12
SRR5747611	SRX2948661	SRP110206	SAMN07269977	6,509,671	0.82	0.12
SRR5747612	SRX2948661	SRP110206	SAMN07269977	6,398,702	0.82	0.12
SRR5747613	SRX2948661	SRP110206	SAMN07269977	6,106,488	0.83	0.12
SRR5747614	SRX2948661	SRP110206	SAMN07269977	6,134,387	0.83	0.12
SRR5747615	SRX2948661	SRP110206	SAMN07269977	6,155,702	0.82	0.12
SRR5747616	SRX2948661	SRP110206	SAMN07269977	6,211,438	0.83	0.12
SRR5747601	SRX2948660	SRP110206	SAMN07269978	4,809,572	0.83	0.09
SRR5747602	SRX2948660	SRP110206	SAMN07269978	4,823,610	0.83	0.09
SRR5747603	SRX2948660	SRP110206	SAMN07269978	4,843,372	0.83	0.09
SRR5747604	SRX2948660	SRP110206	SAMN07269978	4,880,963	0.83	0.09
SRR5747605	SRX2948660	SRP110206	SAMN07269978	4,924,166	0.83	0.09
SRR5747606	SRX2948660	SRP110206	SAMN07269978	4,915,013	0.82	0.09
SRR5747607	SRX2948660	SRP110206	SAMN07269978	5,129,596	0.82	0.09
SRR5747608	SRX2948660	SRP110206	SAMN07269978	5,042,557	0.82	0.09
SRR5747593	SRX2948659	SRP110206	SAMN07269979	3,899,446	0.84	0.11
SRR5747594	SRX2948659	SRP110206	SAMN07269979	3,906,717	0.84	0.11
SRR5747595	SRX2948659	SRP110206	SAMN07269979	3,927,504	0.84	0.11
SRR5747596	SRX2948659	SRP110206	SAMN07269979	3,939,854	0.84	0.11
SRR5747597	SRX2948659	SRP110206	SAMN07269979	3,979,512	0.83	0.11
SRR5747598	SRX2948659	SRP110206	SAMN07269979	3,963,936	0.83	0.11
SRR5747599	SRX2948659	SRP110206	SAMN07269979	4,153,223	0.83	0.11
SRR5747600	SRX2948659	SRP110206	SAMN07269979	4,083,442	0.83	0.11
SRR5747585	SRX2948658	SRP110206	SAMN07269980	3,180,879	0.8	0.11
SRR5747586	SRX2948658	SRP110206	SAMN07269980	3,188,729	0.8	0.11
SRR5747587	SRX2948658	SRP110206	SAMN07269980	3,571,513	0.81	0.11
SRR5747588	SRX2948658	SRP110206	SAMN07269980	3,498,989	0.81	0.11
SRR5747589	SRX2948658	SRP110206	SAMN07269980	2,158,149	0.82	0.11
SRR5747590	SRX2948658	SRP110206	SAMN07269980	2,163,029	0.82	0.11
SRR5747591	SRX2948658	SRP110206	SAMN07269980	2,199,438	0.82	0.11
SRR5747592	SRX2948658	SRP110206	SAMN07269980	2,210,475	0.82	0.11
SRR5747577	SRX2948657	SRP110206	SAMN07269981	6,635,528	0.82	0.11
SRR5747578	SRX2948657	SRP110206	SAMN07269981	6,638,488	0.82	0.11
SRR5747579	SRX2948657	SRP110206	SAMN07269981	6,691,933	0.81	0.11
SRR5747580	SRX2948657	SRP110206	SAMN07269981	6,699,954	0.82	0.11
SRR5747581	SRX2948657	SRP110206	SAMN07269981	6,796,721	0.81	0.11
SRR5747582	SRX2948657	SRP110206	SAMN07269981	6,751,996	0.81	0.1
SRR5747583	SRX2948657	SRP110206	SAMN07269981	7,081,375	0.81	0.11
SRR5747584	SRX2948657	SRP110206	SAMN07269981	6,948,487	0.81	0.11
SRR5747569	SRX2948656	SRP110206	SAMN07269982	5,565,713	0.82	0.1
SRR5747570	SRX2948656	SRP110206	SAMN07269982	5,547,724	0.82	0.1
SRR5747571	SRX2948656	SRP110206	SAMN07269982	5,601,674	0.82	0.1
SRR5747572	SRX2948656	SRP110206	SAMN07269982	5,592,079	0.82	0.1
SRR5747573	SRX2948656	SRP110206	SAMN07269982	5,570,769	0.81	0.1
SRR5747574	SRX2948656	SRP110206	SAMN07269982	5,523,696	0.81	0.1
SRR5747575	SRX2948656	SRP110206	SAMN07269982	5,816,937	0.81	0.1
SRR5747576	SRX2948656	SRP110206	SAMN07269982	5,706,469	0.81	0.1
SRR5747561	SRX2948655	SRP110206	SAMN07269983	4,743,340	0.82	0.11
SRR5747562	SRX2948655	SRP110206	SAMN07269983	4,765,493	0.82	0.11
SRR5747563	SRX2948655	SRP110206	SAMN07269983	4,782,470	0.82	0.11
SRR5747564	SRX2948655	SRP110206	SAMN07269983	4,821,509	0.82	0.11
SRR5747565	SRX2948655	SRP110206	SAMN07269983	4,824,789	0.82	0.11
SRR5747566	SRX2948655	SRP110206	SAMN07269983	4,813,360	0.81	0.11
SRR5747567	SRX2948655	SRP110206	SAMN07269983	5,044,656	0.82	0.11
SRR5747568	SRX2948655	SRP110206	SAMN07269983	4,957,233	0.81	0.11
SRR5747553	SRX2948654	SRP110206	SAMN07269984	3,862,386	0.83	0.11
SRR5747554	SRX2948654	SRP110206	SAMN07269984	3,873,153	0.84	0.11
SRR5747555	SRX2948654	SRP110206	SAMN07269984	3,891,701	0.83	0.11
SRR5747556	SRX2948654	SRP110206	SAMN07269984	3,911,766	0.83	0.11
SRR5747557	SRX2948654	SRP110206	SAMN07269984	3,945,262	0.83	0.11
SRR5747558	SRX2948654	SRP110206	SAMN07269984	3,933,383	0.83	0.11
SRR5747559	SRX2948654	SRP110206	SAMN07269984	4,120,495	0.83	0.11
SRR5747560	SRX2948654	SRP110206	SAMN07269984	4,048,862	0.83	0.11
SRR5747545	SRX2948653	SRP110206	SAMN07269985	3,583,559	0.81	0.1
SRR5747546	SRX2948653	SRP110206	SAMN07269985	3,591,001	0.81	0.1
SRR5747547	SRX2948653	SRP110206	SAMN07269985	3,610,829	0.81	0.1
SRR5747548	SRX2948653	SRP110206	SAMN07269985	3,626,378	0.81	0.1
SRR5747549	SRX2948653	SRP110206	SAMN07269985	3,650,948	0.8	0.1
SRR5747550	SRX2948653	SRP110206	SAMN07269985	3,635,300	0.8	0.1
SRR5747551	SRX2948653	SRP110206	SAMN07269985	3,814,943	0.8	0.1
SRR5747552	SRX2948653	SRP110206	SAMN07269985	3,744,012	0.8	0.1
SRR5747537	SRX2948652	SRP110206	SAMN07269986	5,989,353	0.84	0.11
SRR5747538	SRX2948652	SRP110206	SAMN07269986	5,999,057	0.84	0.11
SRR5747539	SRX2948652	SRP110206	SAMN07269986	6,038,538	0.84	0.11
SRR5747540	SRX2948652	SRP110206	SAMN07269986	6,056,744	0.84	0.11
SRR5747541	SRX2948652	SRP110206	SAMN07269986	6,126,796	0.83	0.11
SRR5747542	SRX2948652	SRP110206	SAMN07269986	6,098,916	0.83	0.11
SRR5747543	SRX2948652	SRP110206	SAMN07269986	6,389,564	0.83	0.11
SRR5747544	SRX2948652	SRP110206	SAMN07269986	6,272,938	0.83	0.11
SRR5747721	SRX2948673	SRP110206	SAMN07269990	5,429,295	0.81	0.1
SRR5747722	SRX2948673	SRP110206	SAMN07269990	5,398,583	0.81	0.1
SRR5747723	SRX2948673	SRP110206	SAMN07269990	5,680,180	0.81	0.1
SRR5747724	SRX2948673	SRP110206	SAMN07269990	5,572,092	0.81	0.1
SRR5747725	SRX2948673	SRP110206	SAMN07269990	5,359,533	0.81	0.1
SRR5747726	SRX2948673	SRP110206	SAMN07269990	5,360,037	0.82	0.1
SRR5747727	SRX2948673	SRP110206	SAMN07269990	5,403,761	0.81	0.11
SRR5747728	SRX2948673	SRP110206	SAMN07269990	5,420,059	0.81	0.11
SRR5747713	SRX2948672	SRP110206	SAMN07269991	5,488,985	0.81	0.11
SRR5747714	SRX2948672	SRP110206	SAMN07269991	5,471,725	0.81	0.11
SRR5747715	SRX2948672	SRP110206	SAMN07269991	5,729,519	0.81	0.11
SRR5747716	SRX2948672	SRP110206	SAMN07269991	5,632,544	0.81	0.11
SRR5747717	SRX2948672	SRP110206	SAMN07269991	5,378,344	0.82	0.11
SRR5747718	SRX2948672	SRP110206	SAMN07269991	5,390,925	0.82	0.11
SRR5747719	SRX2948672	SRP110206	SAMN07269991	5,425,047	0.81	0.11
SRR5747720	SRX2948672	SRP110206	SAMN07269991	5,452,826	0.82	0.11
SRR5747705	SRX2948671	SRP110206	SAMN07269992	5,333,442	0.82	0.1
SRR5747706	SRX2948671	SRP110206	SAMN07269992	5,330,939	0.81	0.1
SRR5747707	SRX2948671	SRP110206	SAMN07269992	5,572,626	0.82	0.1
SRR5747708	SRX2948671	SRP110206	SAMN07269992	5,485,948	0.81	0.1
SRR5747709	SRX2948671	SRP110206	SAMN07269992	5,222,391	0.82	0.1
SRR5747710	SRX2948671	SRP110206	SAMN07269992	5,234,530	0.82	0.1
SRR5747711	SRX2948671	SRP110206	SAMN07269992	5,257,825	0.82	0.1
SRR5747712	SRX2948671	SRP110206	SAMN07269992	5,302,831	0.82	0.1
SRR5747697	SRX2948670	SRP110206	SAMN07269993	4,003,800	0.83	0.11
SRR5747698	SRX2948670	SRP110206	SAMN07269993	4,021,712	0.83	0.11
SRR5747699	SRX2948670	SRP110206	SAMN07269993	4,043,071	0.83	0.11
SRR5747700	SRX2948670	SRP110206	SAMN07269993	4,084,539	0.83	0.11
SRR5747701	SRX2948670	SRP110206	SAMN07269993	3,920,006	0.82	0.11
SRR5747702	SRX2948670	SRP110206	SAMN07269993	3,914,435	0.82	0.11
SRR5747703	SRX2948670	SRP110206	SAMN07269993	4,180,149	0.82	0.11
SRR5747704	SRX2948670	SRP110206	SAMN07269993	4,104,376	0.82	0.11
SRR6761863	SRX3734086	SRP133291	SAMN08580908	12,907,677	0.88	0.16
SRR6761864	SRX3734085	SRP133291	SAMN08580909	13,245,383	0.88	0.18
SRR6761861	SRX3734088	SRP133291	SAMN08580910	13,621,728	0.88	0.17
SRR6761862	SRX3734087	SRP133291	SAMN08580911	13,545,873	0.88	0.17
SRR6761859	SRX3734090	SRP133291	SAMN08580912	13,015,969	0.88	0.18
SRR6761860	SRX3734089	SRP133291	SAMN08580913	12,864,928	0.89	0.18
SRR6761857	SRX3734092	SRP133291	SAMN08580914	14,061,991	0.88	0.18
SRR6761858	SRX3734091	SRP133291	SAMN08580915	14,120,543	0.88	0.17
SRR6761865	SRX3734084	SRP133291	SAMN08580916	12,538,201	0.87	0.17
SRR6761866	SRX3734083	SRP133291	SAMN08580917	12,980,233	0.87	0.17
SRR6761875	SRX3734074	SRP133291	SAMN08580918	14,577,271	0.88	0.17
SRR6761876	SRX3734073	SRP133291	SAMN08580919	11,833,902	0.89	0.18
SRR6761873	SRX3734076	SRP133291	SAMN08580920	12,218,309	0.88	0.17
SRR6761874	SRX3734075	SRP133291	SAMN08580921	14,778,999	0.88	0.17
SRR6761871	SRX3734078	SRP133291	SAMN08580922	14,377,607	0.88	0.17
SRR6761872	SRX3734077	SRP133291	SAMN08580923	11,937,717	0.88	0.17
SRR6761869	SRX3734080	SRP133291	SAMN08580924	12,527,379	0.92	0.3
SRR6761870	SRX3734079	SRP133291	SAMN08580925	12,007,672	0.92	0.28
SRR6761867	SRX3734082	SRP133291	SAMN08580926	14,535,604	0.92	0.28
SRR6761868	SRX3734081	SRP133291	SAMN08580927	14,439,321	0.91	0.28
SRR6761856	SRX3734093	SRP133291	SAMN08580928	13,451,696	0.91	0.28
SRR6761855	SRX3734094	SRP133291	SAMN08580929	13,186,241	0.91	0.27
SRR6761854	SRX3734095	SRP133291	SAMN08580930	10,743,040	0.91	0.27
SRR6761853	SRX3734096	SRP133291	SAMN08580931	15,756,059	0.92	0.28
SRR6761852	SRX3734097	SRP133291	SAMN08580932	11,960,731	0.91	0.29
SRR6761851	SRX3734098	SRP133291	SAMN08580933	14,195,627	0.9	0.27
SRR8551561	SRX5353350	SRP184741	SAMN10882186	56,097,408	0.84	0.19
SRR8695298	SRX5491153	SRP184741	SAMN10882186	56,097,408	0.84	0.19
SRR8551559	SRX5353352	SRP184741	SAMN10882187	64,435,096	0.85	0.15
SRR8695300	SRX5491151	SRP184741	SAMN10882187	64,435,096	0.85	0.15
SRR8551567	SRX5353344	SRP184741	SAMN10882190	56,949,240	0.84	0.21
SRR8695301	SRX5491149	SRP184741	SAMN10882190	56,949,240	0.84	0.21
SRR12130200	SRX8651452	SRP269622	SAMN15420161	60,398,548	0.29	0.04
SRR12130201	SRX8651452	SRP269622	SAMN15420161	60,456,688	0.29	0.04
SRR12130202	SRX8651452	SRP269622	SAMN15420161	60,699,008	0.29	0.04
SRR12130203	SRX8651452	SRP269622	SAMN15420161	60,751,388	0.29	0.04
SRR12130199	SRX8651451	SRP269622	SAMN15420162	635,382,084	0.36	0.07
SRR12130198	SRX8651450	SRP269622	SAMN15420163	758,074,070	0.36	0.07
SRR12130197	SRX8651449	SRP269622	SAMN15420164	698,096,576	0.37	0.08
