# Supplementary material for: Deep Conservation and Unexpected Evolutionary History of Neighboring lncRNAs MALAT1 and NEAT1
Source: J Mol Evol. 2024 Jan 8;92(1):30–41. doi: 10.1007/s00239-023-10151-y (PMC10869381; doi:10.1007/s00239-023-10151-y)
Supplement: Supplementary file 3 — Supplementary Data 3 SRA Accessions of RNA-seq data that contributed to coverage data in Supplementary Fig. 1 Supplementary file3 (ZIP 608 KB) [file 239_2023_10151_MOESM3_ESM.zip › SRA accessions Terrapene carolina.xlsx]

## Sheet: Sample
Sample Id	Track name	Number of reads	Percent aligned reads	Percent of aligned reads with introns	Number of introns
All	Aggregate of all aligned samples	244,528,179	0.81	0.23	207.981
SAMN01823446	liver (Terrapene carolina, Adult, SAMN01823446)	88,575,286	0.78	0.26	170.568
SAMN05220595	Stage 20, Dorsal scapula (Terrapene ornata, Day 34 embryo, SAMN05220595)	66,618,807	0.82	0.21	183.479
SAMN05220596	Stage 21, Dorsal scapula (Terrapene ornata, Day 38 embryo, SAMN05220596)	46,038,206	0.8	0.2	170.968
SAMN05220597	Stage 22, Dorsal scapula (Terrapene ornata, Day 44 embryo, SAMN05220597)	43,295,880	0.84	0.23	160.169

## Sheet: Run
Run	Experiment	Project	Sample	Number of reads	Percent aligned reads	Percent of aligned reads with introns
SRR629650	SRX209128	SRP017457	SAMN01823446	88,575,286	0.78	0.26
SRR3715381	SRX1874764	SRP077056	SAMN05220595	20,000,920	0.82	0.22
SRR3715382	SRX1874765	SRP077056	SAMN05220595	19,923,985	0.82	0.21
SRR3715383	SRX1874766	SRP077056	SAMN05220595	26,693,902	0.83	0.19
SRR3715384	SRX1874767	SRP077056	SAMN05220596	23,543,790	0.79	0.18
SRR3715385	SRX1874768	SRP077056	SAMN05220596	17,809,194	0.82	0.22
SRR3715386	SRX1874769	SRP077056	SAMN05220596	4,685,222	0.82	0.23
SRR3715387	SRX1874770	SRP077056	SAMN05220597	7,779,962	0.82	0.23
SRR3715388	SRX1874771	SRP077056	SAMN05220597	12,744,412	0.84	0.23
SRR3715389	SRX1874772	SRP077056	SAMN05220597	22,771,506	0.85	0.23
