# Supplementary material for: Deep Conservation and Unexpected Evolutionary History of Neighboring lncRNAs MALAT1 and NEAT1
Source: J Mol Evol. 2024 Jan 8;92(1):30–41. doi: 10.1007/s00239-023-10151-y (PMC10869381; doi:10.1007/s00239-023-10151-y)
Supplement: Supplementary file 3 — Supplementary Data 3 SRA Accessions of RNA-seq data that contributed to coverage data in Supplementary Fig. 1 Supplementary file3 (ZIP 608 KB) [file 239_2023_10151_MOESM3_ESM.zip › SRA accessions Thamnophis elegans.xlsx]

## Sheet: Sample
Sample Id	Publication	Track name	Number of reads	Percent aligned reads	Percent of aligned reads with introns	Number of introns
All	NA	Aggregate of all aligned samples	2,426,407,928	0.79	0.32	185.805
SAMN00005266	21138572	Generic sample from Thamnophis elegans (Thamnophis elegans, SAMN00005266)	60.821	0.57	0.6	20.83
SAMN00005267	21138572	Generic sample from Thamnophis elegans (Thamnophis elegans, SAMN00005267)	81.351	0.5	0.53	20.51
SAMN00996377	NA	Garter snake heat stress 2008 (Thamnophis elegans, SAMN00996377)	31,128,094	0.73	0.28	127.635
SAMN00996378	NA	Garter snake heat stress 2008 (Thamnophis elegans, SAMN00996378)	13,722,530	0.71	0.24	103.591
SAMN00996379	NA	Garter snake heat stress 2008 (Thamnophis elegans, SAMN00996379)	11,806,628	0.69	0.21	100.12
SAMN00996380	NA	Garter snake heat stress 2008 (Thamnophis elegans, SAMN00996380)	13,540,445	0.7	0.25	94.772
SAMN00996381	NA	Garter snake heat stress 2008 (Thamnophis elegans, SAMN00996381)	5,629,515	0.6	0.24	61.104
SAMN00996382	NA	Garter snake heat stress 2008 (Thamnophis elegans, SAMN00996382)	12,434,215	0.73	0.24	106.007
SAMN00996383	NA	Garter snake heat stress 2008 Individual (Thamnophis elegans, SAMN00996383)	13,173,868	0.68	0.24	94.472
SAMN00996384	NA	Garter snake heat stress 2008 (Thamnophis elegans, SAMN00996384)	13,714,931	0.71	0.25	100.269
SAMN00996386	NA	Garter snake heat stress 2008 (Thamnophis elegans, SAMN00996386)	10,420,187	0.2	0.23	34.228
SAMN00996387	NA	Garter snake heat stress 2008 (Thamnophis elegans, SAMN00996387)	12,065,833	0.7	0.24	91.662
SAMN00996388	NA	Garter snake heat stress 2008 (Thamnophis elegans, SAMN00996388)	14,443,390	0.62	0.27	74.758
SAMN00996389	NA	Garter snake heat stress 2008 (Thamnophis elegans, SAMN00996389)	15,275,326	0.68	0.25	98.237
SAMN01823447	NA	Liver (Thamnophis elegans, 1.3years, female, SAMN01823447)	96,736,136	0.81	0.34	157.187
SAMN01823448	NA	Liver (Thamnophis elegans, 1.3years, male, SAMN01823448)	87,190,726	0.75	0.32	148.395
SAMN01823449	NA	Liver (Thamnophis elegans, 1.3years, male, SAMN01823449)	110,396,926	0.81	0.34	151.42
SAMN01823450	NA	Liver (Thamnophis elegans, 1.3years, female, SAMN01823450)	134,648,802	0.81	0.33	160.231
SAMN01823451	NA	Liver (Thamnophis elegans, 1.3years, male, SAMN01823451)	114,424,702	0.81	0.34	155.707
SAMN01823452	NA	Liver (Thamnophis elegans, 1.3years, male, SAMN01823452)	107,014,204	0.8	0.33	156.339
SAMN01823453	NA	Liver (Thamnophis elegans, 1.3years, female, SAMN01823453)	140,949,334	0.81	0.33	162.128
SAMN01823454	NA	Liver (Thamnophis elegans, 1.3years, male, SAMN01823454)	157,187,406	0.78	0.31	162.111
SAMN01823455	NA	Liver (Thamnophis elegans, 1.3years, male, SAMN01823455)	146,703,250	0.79	0.31	161.511
SAMN01823456	NA	Liver (Thamnophis elegans, 1.3years, female, SAMN01823456)	105,935,122	0.78	0.32	149.259
SAMN01823457	NA	Liver (Thamnophis elegans, 1.3years, female, SAMN01823457)	92,284,814	0.81	0.34	152.357
SAMN01823458	NA	Liver (Thamnophis elegans, 1.3years, female, SAMN01823458)	109,252,970	0.81	0.32	155.041
SAMN01823459	NA	Liver (Thamnophis elegans, 1.3years, male, SAMN01823459)	97,861,576	0.78	0.32	155.631
SAMN01823460	NA	Liver (Thamnophis elegans, 1.3years, male, SAMN01823460)	82,603,678	0.81	0.33	147.637
SAMN01823461	NA	Liver (Thamnophis elegans, 1.3years, female, SAMN01823461)	93,069,786	0.8	0.31	157.793
SAMN01823462	NA	Liver (Thamnophis elegans, 1.3years, female, SAMN01823462)	97,750,044	0.8	0.33	155.881
SAMN01823463	NA	Liver (Thamnophis elegans, 1.3years, male, SAMN01823463)	109,483,734	0.8	0.33	156.644
SAMN01823464	NA	Liver (Thamnophis elegans, 1.3years, female, SAMN01823464)	81,479,140	0.79	0.34	152.56
SAMN01823465	NA	Liver (Thamnophis elegans, 1.3years, female, SAMN01823465)	172,567,918	0.79	0.33	166.478
SAMN01823466	NA	Liver (Thamnophis elegans, 1.3years, male, SAMN01823466)	121,370,526	0.79	0.33	152.627

## Sheet: Run
Run	Experiment	Project	Sample	Number of reads	Percent aligned reads	Percent of aligned reads with introns
SRR030394	SRX013124	SRP001426	SAMN00005266	60.821	0.57	0.6
SRR030395	SRX013125	SRP001426	SAMN00005267	81.351	0.5	0.53
SRR497737	SRX148427	SRP013207	SAMN00996377	31,128,094	0.73	0.28
SRR497738	SRX148428	SRP013207	SAMN00996378	13,722,530	0.71	0.24
SRR497739	SRX148429	SRP013207	SAMN00996379	11,806,628	0.69	0.21
SRR497740	SRX148430	SRP013207	SAMN00996380	13,540,445	0.7	0.25
SRR497741	SRX148431	SRP013207	SAMN00996381	5,629,515	0.6	0.24
SRR497742	SRX148432	SRP013207	SAMN00996382	12,434,215	0.73	0.24
SRR497743	SRX148433	SRP013207	SAMN00996383	13,173,868	0.68	0.24
SRR497744	SRX148434	SRP013207	SAMN00996384	13,714,931	0.71	0.25
SRR497746	SRX148436	SRP013207	SAMN00996386	10,420,187	0.2	0.23
SRR497747	SRX148437	SRP013207	SAMN00996387	12,065,833	0.7	0.24
SRR497748	SRX148438	SRP013207	SAMN00996388	14,443,390	0.62	0.27
SRR497749	SRX148439	SRP013207	SAMN00996389	15,275,326	0.68	0.25
SRR629599	SRX209083	SRP017466	SAMN01823447	96,736,136	0.81	0.34
SRR629651	SRX209136	SRP017466	SAMN01823448	87,190,726	0.75	0.32
SRR629652	SRX209137	SRP017466	SAMN01823449	110,396,926	0.81	0.34
SRR629653	SRX209138	SRP017466	SAMN01823450	134,648,802	0.81	0.33
SRR629654	SRX209139	SRP017466	SAMN01823451	114,424,702	0.81	0.34
SRR629655	SRX209140	SRP017466	SAMN01823452	107,014,204	0.8	0.33
SRR629656	SRX209141	SRP017466	SAMN01823453	140,949,334	0.81	0.33
SRR629657	SRX209142	SRP017466	SAMN01823454	157,187,406	0.78	0.31
SRR629658	SRX209143	SRP017466	SAMN01823455	146,703,250	0.79	0.31
SRR629659	SRX209144	SRP017466	SAMN01823456	105,935,122	0.78	0.32
SRR629661	SRX209145	SRP017466	SAMN01823457	92,284,814	0.81	0.34
SRR629660	SRX209146	SRP017466	SAMN01823458	109,252,970	0.81	0.32
SRR629662	SRX209147	SRP017466	SAMN01823459	97,861,576	0.78	0.32
SRR629664	SRX209148	SRP017466	SAMN01823460	82,603,678	0.81	0.33
SRR629663	SRX209149	SRP017466	SAMN01823461	93,069,786	0.8	0.31
SRR629665	SRX209150	SRP017466	SAMN01823462	97,750,044	0.8	0.33
SRR629666	SRX209151	SRP017466	SAMN01823463	109,483,734	0.8	0.33
SRR629667	SRX209152	SRP017466	SAMN01823464	81,479,140	0.79	0.34
SRR629668	SRX209153	SRP017466	SAMN01823465	172,567,918	0.79	0.33
SRR629669	SRX209154	SRP017466	SAMN01823466	121,370,526	0.79	0.33
