# Supplementary material for: Deep Conservation and Unexpected Evolutionary History of Neighboring lncRNAs MALAT1 and NEAT1
Source: J Mol Evol. 2024 Jan 8;92(1):30–41. doi: 10.1007/s00239-023-10151-y (PMC10869381; doi:10.1007/s00239-023-10151-y)
Supplement: Supplementary file 3 — Supplementary Data 3 SRA Accessions of RNA-seq data that contributed to coverage data in Supplementary Fig. 1 Supplementary file3 (ZIP 608 KB) [file 239_2023_10151_MOESM3_ESM.zip › SRA accessions Xenopus tropicalis.xlsx]

## Sheet: Sample
Sample Id	Publication	Track name	Number of reads	Percent aligned reads	Percent of aligned reads with introns	Number of introns
All	NA	Aggregate of all aligned samples	6,649,449,538	0.79	0.3	258.939
SAMD00028290	NA	whole embryo (Xenopus tropicalis, male, female, and mixed, SAMD00028290)	41,579,867	0.86	0.31	145.9
SAMD00028291	NA	whole embryo (Xenopus tropicalis, male, female, and mixed, SAMD00028291)	42,316,784	0.87	0.3	158.799
SAMD00028292	NA	whole embryo (Xenopus tropicalis, male, female, and mixed, SAMD00028292)	39,083,988	0.88	0.3	158.084
SAMD00028293	NA	whole embryo (Xenopus tropicalis, male, female, and mixed, SAMD00028293)	38,736,293	0.89	0.3	178.49
SAMD00028294	NA	whole embryo (Xenopus tropicalis, male, female, and mixed, SAMD00028294)	43,390,177	0.89	0.3	179.667
SAMD00028295	NA	whole embryo (Xenopus tropicalis, male, female, and mixed, SAMD00028295)	54,309,557	0.88	0.31	180.989
SAMD00028296	NA	whole embryo (Xenopus tropicalis, male, female, and mixed, SAMD00028296)	43,064,276	0.88	0.31	177.247
SAMD00028297	NA	whole embryo (Xenopus tropicalis, male, female, and mixed, SAMD00028297)	39,118,528	0.88	0.31	181.573
SAMD00028298	NA	whole embryo (Xenopus tropicalis, male, female, and mixed, SAMD00028298)	37,267,150	0.88	0.31	180.601
SAMD00028299	NA	whole embryo (Xenopus tropicalis, male, female, and mixed, SAMD00028299)	44,826,460	0.88	0.32	184.897
SAMD00028300	NA	whole embryo (Xenopus tropicalis, male, female, and mixed, SAMD00028300)	46,380,666	0.89	0.31	186.529
SAMD00028301	NA	whole embryo (Xenopus tropicalis, male, female, and mixed, SAMD00028301)	43,805,750	0.88	0.32	189.62
SAMD00028302	NA	whole embryo (Xenopus tropicalis, male, female, and mixed, SAMD00028302)	48,544,251	0.88	0.32	190.904
SAMD00028303	NA	whole embryo (Xenopus tropicalis, male, female, and mixed, SAMD00028303)	50,294,478	0.87	0.32	190.738
SAMD00028304	NA	whole embryo (Xenopus tropicalis, male, female, and mixed, SAMD00028304)	41,285,467	0.88	0.32	187.274
SAMD00028305	NA	whole embryo (Xenopus tropicalis, male, female, and mixed, SAMD00028305)	47,509,403	0.87	0.32	132.837
SAMD00028306	NA	whole embryo (Xenopus tropicalis, male, female, and mixed, SAMD00028306)	43,727,437	0.89	0.32	131.803
SAMD00028307	NA	whole embryo (Xenopus tropicalis, male, female, and mixed, SAMD00028307)	39,826,272	0.88	0.32	188.92
SAMD00028308	NA	whole embryo (Xenopus tropicalis, male, female, and mixed, SAMD00028308)	40,842,150	0.88	0.32	188.94
SAMD00028309	NA	whole embryo (Xenopus tropicalis, male, female, and mixed, SAMD00028309)	38,783,461	0.87	0.32	198.639
SAMD00028310	NA	whole embryo (Xenopus tropicalis, male, female, and mixed, SAMD00028310)	41,820,471	0.87	0.32	200.185
SAMD00028311	NA	whole embryo (Xenopus tropicalis, male, female, and mixed, SAMD00028311)	42,796,428	0.87	0.32	203.334
SAMD00028312	NA	whole embryo (Xenopus tropicalis, male, female, and mixed, SAMD00028312)	46,608,500	0.86	0.33	201.86
SAMD00028313	NA	whole embryo (Xenopus tropicalis, male, female, and mixed, SAMD00028313)	38,334,106	0.85	0.3	204.809
SAMD00028314	NA	whole embryo (Xenopus tropicalis, male, female, and mixed, SAMD00028314)	42,557,988	0.86	0.35	193.494
SAMD00028315	NA	whole embryo (Xenopus tropicalis, male, female, and mixed, SAMD00028315)	44,716,035	0.89	0.32	137.036
SAMD00028316	NA	whole embryo (Xenopus tropicalis, male, female, and mixed, SAMD00028316)	44,058,047	0.9	0.32	136.691
SAMD00028317	NA	whole embryo (Xenopus tropicalis, male, female, and mixed, SAMD00028317)	51,920,362	0.87	0.33	205.633
SAMD00028318	NA	whole embryo (Xenopus tropicalis, male, female, and mixed, SAMD00028318)	54,668,983	0.89	0.34	209.241
SAMD00028319	NA	whole embryo (Xenopus tropicalis, male, female, and mixed, SAMD00028319)	48,178,189	0.86	0.36	200.128
SAMD00028320	NA	whole embryo (Xenopus tropicalis, male, female, and mixed, SAMD00028320)	48,718,302	0.85	0.34	204.815
SAMD00028321	NA	whole embryo (Xenopus tropicalis, male, female, and mixed, SAMD00028321)	45,335,417	0.86	0.31	143.703
SAMD00028322	NA	whole embryo (Xenopus tropicalis, male, female, and mixed, SAMD00028322)	42,739,786	0.89	0.31	144.162
SAMEA1025683	NA	early neurula, anterior half, embryo, abnormal eye development (Xenopus (Silurana) tropicalis, SAMEA1025683)	10,917,912	0.83	0.21	115.088
SAMEA1025684	NA	early neurula, anterior half, embryo, abnormal eye development (Xenopus (Silurana) tropicalis, SAMEA1025684)	10,594,686	0.83	0.21	115.309
SAMEA1025685	NA	early neurula, anterior half, embryo, wildtype (Xenopus (Silurana) tropicalis, SAMEA1025685)	3.486	0.84	0.21	592
SAMEA1025686	NA	early neurula, anterior half, embryo, wildtype (Xenopus (Silurana) tropicalis, SAMEA1025686)	11,174,204	0.84	0.21	112.879
SAMEA1025687	NA	early neurula, anterior half, embryo, wildtype (Xenopus (Silurana) tropicalis, SAMEA1025687)	11,329,040	0.73	0.21	112.939
SAMEA1025688	NA	early neurula, anterior half, embryo, abnormal eye development (Xenopus (Silurana) tropicalis, SAMEA1025688)	13,327,780	0.84	0.21	119.863
SAMN00861983	22960373	embryo (Xenopus tropicalis, SAMN00861983)	23,269,358	0.82	0.34	129.846
SAMN00861984	22960373	embryo (Xenopus tropicalis, SAMN00861984)	21,684,818	0.76	0.35	126.805
SAMN00861985	22960373	embryo (Xenopus tropicalis, SAMN00861985)	22,837,890	0.79	0.35	128.848
SAMN00861986	22960373	embryo (Xenopus tropicalis, SAMN00861986)	25,382,696	0.8	0.36	130.133
SAMN00861987	22960373	embryo (Xenopus tropicalis, SAMN00861987)	25,088,904	0.84	0.37	144.717
SAMN00861988	22960373	embryo (Xenopus tropicalis, SAMN00861988)	23,358,120	0.78	0.37	139.787
SAMN00861989	22960373	embryo (Xenopus tropicalis, SAMN00861989)	23,463,846	0.83	0.37	142.858
SAMN00861990	22960373	embryo (Xenopus tropicalis, SAMN00861990)	26,254,908	0.85	0.37	149.391
SAMN00861991	22960373	embryo (Xenopus tropicalis, SAMN00861991)	21,911,412	0.82	0.37	149.305
SAMN00861992	22960373	embryo (Xenopus tropicalis, SAMN00861992)	25,186,562	0.81	0.38	150.334
SAMN00861993	22960373	embryo (Xenopus tropicalis, SAMN00861993)	27,013,936	0.86	0.39	158.866
SAMN00861994	22960373	embryo (Xenopus tropicalis, SAMN00861994)	24,947,110	0.86	0.39	157.691
SAMN00861995	22960373	embryo (Xenopus tropicalis, SAMN00861995)	24,317,950	0.85	0.4	157.263
SAMN00861996	22960373	embryo (Xenopus tropicalis, SAMN00861996)	27,569,412	0.86	0.41	167.095
SAMN00861997	22960373	embryo (Xenopus tropicalis, SAMN00861997)	24,359,684	0.83	0.4	167.189
SAMN00861998	22960373	embryo (Xenopus tropicalis, SAMN00861998)	28,395,156	0.83	0.4	172.423
SAMN00861999	22960373	embryo (Xenopus tropicalis, SAMN00861999)	21,145,180	0.89	0.35	121.403
SAMN00862000	22960373	embryo (Xenopus tropicalis, SAMN00862000)	23,897,950	0.89	0.35	124.422
SAMN00862001	22960373	embryo (Xenopus tropicalis, SAMN00862001)	20,814,412	0.9	0.35	122.293
SAMN00862002	22960373	embryo (Xenopus tropicalis, SAMN00862002)	23,446,722	0.9	0.35	124.861
SAMN00862003	22960373	embryo (Xenopus tropicalis, SAMN00862003)	22,124,098	0.89	0.35	124.868
SAMN00862004	22960373	embryo (Xenopus tropicalis, SAMN00862004)	23,019,596	0.9	0.34	128.018
SAMN00862005	22960373	embryo (Xenopus tropicalis, SAMN00862005)	22,496,290	0.88	0.34	132.118
SAMN00862006	22960373	embryo (Xenopus tropicalis, SAMN00862006)	20,881,868	0.86	0.34	129.015
SAMN00862007	22960373	embryo (Xenopus tropicalis, SAMN00862007)	21,303,858	0.86	0.35	127.514
SAMN00862008	22960373	embryo (Xenopus tropicalis, SAMN00862008)	19,646,960	0.86	0.35	124.531
SAMN00862009	22960373	embryo (Xenopus tropicalis, SAMN00862009)	19,152,074	0.87	0.35	126.657
SAMN00862010	22960373	embryo (Xenopus tropicalis, SAMN00862010)	25,905,300	0.88	0.37	144.218
SAMN00862011	22960373	embryo (Xenopus tropicalis, SAMN00862011)	17,811,048	0.88	0.36	140.424
SAMN00862012	22960373	embryo (Xenopus tropicalis, SAMN00862012)	22,842,962	0.89	0.37	153.16
SAMN00862013	22960373	embryo (Xenopus tropicalis, SAMN00862013)	20,270,336	0.88	0.37	146.946
SAMN00862014	22960373	embryo (Xenopus tropicalis, SAMN00862014)	20,341,278	0.87	0.37	148.095
SAMN00862015	22960373	embryo (Xenopus tropicalis, SAMN00862015)	22,276,024	0.89	0.37	152.348
SAMN00862016	22960373	embryo (Xenopus tropicalis, SAMN00862016)	22,260,150	0.88	0.38	152.883
SAMN00862017	22960373	embryo (Xenopus tropicalis, SAMN00862017)	23,017,882	0.88	0.39	158.03
SAMN00862018	22960373	embryo (Xenopus tropicalis, SAMN00862018)	24,547,768	0.87	0.39	160.375
SAMN00862019	22960373	embryo (Xenopus tropicalis, SAMN00862019)	22,029,774	0.87	0.39	160.786
SAMN00862020	22960373	embryo (Xenopus tropicalis, SAMN00862020)	23,104,980	0.87	0.4	157.183
SAMN00862021	22960373	embryo (Xenopus tropicalis, SAMN00862021)	21,466,156	0.87	0.4	158.762
SAMN00862022	22960373	embryo (Xenopus tropicalis, SAMN00862022)	20,848,388	0.86	0.4	164.398
SAMN01758126	23258890	brain (Xenopus tropicalis, adult, mixed, SAMN01758126)	51,896,478	0.58	0.14	153.906
SAMN01758127	23258890	liver (Xenopus tropicalis, adult, mixed, SAMN01758127)	157,651,690	0.66	0.26	116.01
SAMN01758128	23258890	kidney (Xenopus tropicalis, adult, mixed, SAMN01758128)	191,851,606	0.46	0.16	136.931
SAMN01758129	23258890	heart (Xenopus tropicalis, adult, mixed, SAMN01758129)	68,509,352	0.45	0.21	147.791
SAMN01758130	23258890	skeletal muscle (Xenopus tropicalis, adult, mixed, SAMN01758130)	68,034,522	0.51	0.26	125.178
SAMN02862986	NA	Dorsal skin (Xenopus tropicalis, male, SAMN02862986)	79,506,898	0.71	0.4	140.132
SAMN02862987	NA	Ventral skin (Xenopus tropicalis, Adult, male, SAMN02862987)	66,574,496	0.81	0.36	161.039
SAMN04272100	25051970	oocyte (Xenopus tropicalis, adult, female, SAMN04272100)	315,230,426	0.64	0.3	149.811
SAMN04272104	25051970	oocyte (Xenopus tropicalis, adult, female, SAMN04272104)	110,206,210	0.67	0.1	136.228
SAMN04272112	25051970	oocyte (Xenopus tropicalis, adult, female, SAMN04272112)	28,281,864	0.75	0.28	157.01
SAMN04272113	25051970	oocyte (Xenopus tropicalis, adult, female, SAMN04272113)	61,406,228	0.74	0.29	169.062
SAMN04272114	25051970	oocyte (Xenopus tropicalis, adult, female, SAMN04272114)	70,642,407	0.72	0.28	156.797
SAMN04272115	25051970	embryo (Xenopus tropicalis, not determined, SAMN04272115)	125,773,707	0.83	0.28	159.122
SAMN04272117	25051970	embryo (Xenopus tropicalis, not determined, SAMN04272117)	90,500,141	0.84	0.1	134.009
SAMN04272119	25051970	embryo (Xenopus tropicalis, not determined, SAMN04272119)	84,462,215	0.84	0.1	133.938
SAMN05930343	28095651	Tail (Xenopus tropicalis, Stage 40, SAMN05930343)	44,635,494	0.82	0.3	174.014
SAMN05930344	28095651	Tail (Xenopus tropicalis, Stage 40, SAMN05930344)	35,429,513	0.7	0.29	155.547
SAMN05930345	28095651	Tail (Xenopus tropicalis, Stage 40, SAMN05930345)	43,833,784	0.76	0.27	166.029
SAMN05930346	28095651	Tail (Xenopus tropicalis, Stage 40, SAMN05930346)	60,568,437	0.81	0.3	177.324
SAMN05930347	28095651	Tail (Xenopus tropicalis, Stage 40, SAMN05930347)	32,668,708	0.77	0.29	159.171
SAMN05930348	28095651	Tail (Xenopus tropicalis, Stage 40, SAMN05930348)	194,667,544	0.78	0.29	193.157
SAMN05930349	28095651	Tail (Xenopus tropicalis, Stage 40, SAMN05930349)	23,593,013	0.83	0.3	150.562
SAMN05930350	28095651	Tail (Xenopus tropicalis, Stage 40, SAMN05930350)	359,396,766	0.81	0.32	211.188
SAMN05930351	28095651	Tail (Xenopus tropicalis, Stage 40, SAMN05930351)	40,793,315	0.83	0.31	169.833
SAMN05930352	28095651	Tail (Xenopus tropicalis, Stage 40, SAMN05930352)	86,331,734	0.83	0.29	183.022
SAMN06679842	29133310	Testis (Xenopus tropicalis, male, SAMN06679842)	57,474,523	0.79	0.3	207.845
SAMN06679843	29133310	Testis (Xenopus tropicalis, male, SAMN06679843)	47,841,015	0.84	0.31	202.253
SAMN06679844	29133310	Ovary (Xenopus tropicalis, female, SAMN06679844)	39,902,382	0.85	0.3	149.804
SAMN06679845	29133310	Ovary (Xenopus tropicalis, female, SAMN06679845)	37,281,699	0.9	0.32	148.234
SAMN06679846	29133310	Liver (Xenopus tropicalis, male, SAMN06679846)	43,814,275	0.76	0.34	151.16
SAMN06679847	29133310	Liver (Xenopus tropicalis, male, SAMN06679847)	57,981,345	0.84	0.35	157.527
SAMN06679848	29133310	Liver (Xenopus tropicalis, female, SAMN06679848)	46,860,398	0.83	0.4	146.339
SAMN06679849	29133310	Liver (Xenopus tropicalis, female, SAMN06679849)	34,585,437	0.83	0.36	145.997
SAMN06679850	29133310	Kidney (Xenopus tropicalis, male, SAMN06679850)	37,918,273	0.72	0.26	165.959
SAMN06679851	29133310	Kidney (Xenopus tropicalis, male, SAMN06679851)	73,895,435	0.78	0.28	179.836
SAMN06679852	29133310	Kidney (Xenopus tropicalis, female, SAMN06679852)	73,277,942	0.68	0.25	181.587
SAMN06679853	29133310	Kidney (Xenopus tropicalis, female, SAMN06679853)	35,284,049	0.78	0.28	166.847
SAMN06679854	29133310	Heart (Xenopus tropicalis, male, SAMN06679854)	39,911,530	0.69	0.28	148.148
SAMN06679855	29133310	Heart (Xenopus tropicalis, male, SAMN06679855)	43,315,062	0.73	0.3	146.894
SAMN06679856	29133310	Heart (Xenopus tropicalis, female, SAMN06679856)	49,253,357	0.71	0.3	150.449
SAMN06679857	29133310	Heart (Xenopus tropicalis, female, SAMN06679857)	39,044,082	0.74	0.3	153.378
SAMN06679858	29133310	Brain (Xenopus tropicalis, male, SAMN06679858)	35,215,903	0.78	0.19	165.14
SAMN06679859	29133310	Brain (Xenopus tropicalis, male, SAMN06679859)	61,973,716	0.78	0.2	172.802
SAMN06679860	29133310	Brain (Xenopus tropicalis, female, SAMN06679860)	44,044,752	0.8	0.21	175.027
SAMN06679861	29133310	Brain (Xenopus tropicalis, female, SAMN06679861)	26,536,706	0.79	0.21	164.039
SAMN07834093	29320479	Gibeaux201611_XenopusHybrid_TETSs39 (Xenopus tropicalis, SAMN07834093)	129,940,312	0.85	0.23	94.544
SAMN07834094	29320479	Gibeaux201611_XenopusHybrid_TETSs38 (Xenopus tropicalis, SAMN07834094)	117,674,882	0.85	0.22	103.427
SAMN07834095	29320479	Gibeaux201611_XenopusHybrid_TETSs37 (Xenopus tropicalis, SAMN07834095)	119,908,800	0.86	0.25	94.056
SAMN08563921	NA	limb bud, fibroblast, (Xenopus tropicalis, SAMN08563921)	285,622,190	0.89	0.3	175.748
SAMN09788948	30564147	Kwon201408_XenopusHybrid_TETS3 (Xenopus tropicalis, SAMN09788948)	71,864,688	0.28	0.29	134.565
SAMN09788949	30564147	Kwon201408_XenopusHybrid_TETS1 (Xenopus tropicalis, SAMN09788949)	72,395,284	0.87	0.3	151.451

## Sheet: Run
Run	Experiment	Project	Sample	Number of reads	Percent aligned reads	Percent of aligned reads with introns
DRR032893	DRX029699	DRP003810	SAMD00028290	41,579,867	0.86	0.31
DRR032894	DRX029700	DRP003810	SAMD00028291	42,316,784	0.87	0.3
DRR032895	DRX029701	DRP003810	SAMD00028292	39,083,988	0.88	0.3
DRR032896	DRX029702	DRP003810	SAMD00028293	38,736,293	0.89	0.3
DRR032897	DRX029703	DRP003810	SAMD00028294	43,390,177	0.89	0.3
DRR032898	DRX029704	DRP003810	SAMD00028295	54,309,557	0.88	0.31
DRR032899	DRX029705	DRP003810	SAMD00028296	43,064,276	0.88	0.31
DRR032900	DRX029706	DRP003810	SAMD00028297	39,118,528	0.88	0.31
DRR032901	DRX029707	DRP003810	SAMD00028298	37,267,150	0.88	0.31
DRR032902	DRX029708	DRP003810	SAMD00028299	44,826,460	0.88	0.32
DRR032903	DRX029709	DRP003810	SAMD00028300	46,380,666	0.89	0.31
DRR032904	DRX029710	DRP003810	SAMD00028301	43,805,750	0.88	0.32
DRR032905	DRX029711	DRP003810	SAMD00028302	48,544,251	0.88	0.32
DRR032906	DRX029712	DRP003810	SAMD00028303	50,294,478	0.87	0.32
DRR032907	DRX029713	DRP003810	SAMD00028304	41,285,467	0.88	0.32
DRR032908	DRX029714	DRP003810	SAMD00028305	47,509,403	0.87	0.32
DRR032909	DRX029715	DRP003810	SAMD00028306	43,727,437	0.89	0.32
DRR032910	DRX029716	DRP003810	SAMD00028307	39,826,272	0.88	0.32
DRR032911	DRX029717	DRP003810	SAMD00028308	40,842,150	0.88	0.32
DRR032912	DRX029718	DRP003810	SAMD00028309	38,783,461	0.87	0.32
DRR032913	DRX029719	DRP003810	SAMD00028310	41,820,471	0.87	0.32
DRR032914	DRX029720	DRP003810	SAMD00028311	42,796,428	0.87	0.32
DRR032915	DRX029721	DRP003810	SAMD00028312	46,608,500	0.86	0.33
DRR032916	DRX029722	DRP003810	SAMD00028313	38,334,106	0.85	0.3
DRR032917	DRX029723	DRP003810	SAMD00028314	42,557,988	0.86	0.35
DRR032918	DRX029724	DRP003810	SAMD00028315	44,716,035	0.89	0.32
DRR032919	DRX029725	DRP003810	SAMD00028316	44,058,047	0.9	0.32
DRR032920	DRX029726	DRP003810	SAMD00028317	51,920,362	0.87	0.33
DRR032921	DRX029727	DRP003810	SAMD00028318	54,668,983	0.89	0.34
DRR032922	DRX029728	DRP003810	SAMD00028319	48,178,189	0.86	0.36
DRR032923	DRX029729	DRP003810	SAMD00028320	48,718,302	0.85	0.34
DRR032924	DRX029730	DRP003810	SAMD00028321	45,335,417	0.86	0.31
DRR032925	DRX029731	DRP003810	SAMD00028322	42,739,786	0.89	0.31
ERR045176	ERX022238	ERP002095	SAMEA1025683	10,917,912	0.83	0.21
ERR045178	ERX022240	ERP002095	SAMEA1025684	10,594,686	0.83	0.21
ERR045173	ERX022235	ERP002095	SAMEA1025685	3.486	0.84	0.21
ERR045175	ERX022237	ERP002095	SAMEA1025686	11,174,204	0.84	0.21
ERR045177	ERX022239	ERP002095	SAMEA1025687	11,329,040	0.73	0.21
ERR045174	ERX022236	ERP002095	SAMEA1025688	13,327,780	0.84	0.21
SRR489439	SRX143516	SRP012375	SAMN00861983	23,269,358	0.82	0.34
SRR489440	SRX143517	SRP012375	SAMN00861984	21,684,818	0.76	0.35
SRR489441	SRX143518	SRP012375	SAMN00861985	22,837,890	0.79	0.35
SRR489442	SRX143519	SRP012375	SAMN00861986	25,382,696	0.8	0.36
SRR489443	SRX143520	SRP012375	SAMN00861987	25,088,904	0.84	0.37
SRR489444	SRX143521	SRP012375	SAMN00861988	23,358,120	0.78	0.37
SRR489445	SRX143522	SRP012375	SAMN00861989	23,463,846	0.83	0.37
SRR489446	SRX143523	SRP012375	SAMN00861990	26,254,908	0.85	0.37
SRR489447	SRX143524	SRP012375	SAMN00861991	21,911,412	0.82	0.37
SRR489448	SRX143525	SRP012375	SAMN00861992	25,186,562	0.81	0.38
SRR489449	SRX143526	SRP012375	SAMN00861993	27,013,936	0.86	0.39
SRR489450	SRX143527	SRP012375	SAMN00861994	24,947,110	0.86	0.39
SRR489451	SRX143528	SRP012375	SAMN00861995	24,317,950	0.85	0.4
SRR489452	SRX143529	SRP012375	SAMN00861996	27,569,412	0.86	0.41
SRR489453	SRX143530	SRP012375	SAMN00861997	24,359,684	0.83	0.4
SRR489454	SRX143531	SRP012375	SAMN00861998	28,395,156	0.83	0.4
SRR489455	SRX143532	SRP012375	SAMN00861999	21,145,180	0.89	0.35
SRR489456	SRX143533	SRP012375	SAMN00862000	23,897,950	0.89	0.35
SRR489457	SRX143534	SRP012375	SAMN00862001	20,814,412	0.9	0.35
SRR489458	SRX143535	SRP012375	SAMN00862002	23,446,722	0.9	0.35
SRR489459	SRX143536	SRP012375	SAMN00862003	22,124,098	0.89	0.35
SRR489460	SRX143537	SRP012375	SAMN00862004	23,019,596	0.9	0.34
SRR489461	SRX143538	SRP012375	SAMN00862005	22,496,290	0.88	0.34
SRR489462	SRX143539	SRP012375	SAMN00862006	20,881,868	0.86	0.34
SRR489463	SRX143540	SRP012375	SAMN00862007	21,303,858	0.86	0.35
SRR489464	SRX143541	SRP012375	SAMN00862008	19,646,960	0.86	0.35
SRR489465	SRX143542	SRP012375	SAMN00862009	19,152,074	0.87	0.35
SRR489466	SRX143543	SRP012375	SAMN00862010	25,905,300	0.88	0.37
SRR489467	SRX143544	SRP012375	SAMN00862011	17,811,048	0.88	0.36
SRR489468	SRX143545	SRP012375	SAMN00862012	22,842,962	0.89	0.37
SRR489469	SRX143546	SRP012375	SAMN00862013	20,270,336	0.88	0.37
SRR489470	SRX143547	SRP012375	SAMN00862014	20,341,278	0.87	0.37
SRR489471	SRX143548	SRP012375	SAMN00862015	22,276,024	0.89	0.37
SRR489472	SRX143549	SRP012375	SAMN00862016	22,260,150	0.88	0.38
SRR489473	SRX143550	SRP012375	SAMN00862017	23,017,882	0.88	0.39
SRR489474	SRX143551	SRP012375	SAMN00862018	24,547,768	0.87	0.39
SRR489475	SRX143552	SRP012375	SAMN00862019	22,029,774	0.87	0.39
SRR489476	SRX143553	SRP012375	SAMN00862020	23,104,980	0.87	0.4
SRR489477	SRX143554	SRP012375	SAMN00862021	21,466,156	0.87	0.4
SRR489478	SRX143555	SRP012375	SAMN00862022	20,848,388	0.86	0.4
SRR579560	SRX191164	SRP015997	SAMN01758126	51,896,478	0.58	0.14
SRR579561	SRX191165	SRP015997	SAMN01758127	157,651,690	0.66	0.26
SRR579562	SRX191166	SRP015997	SAMN01758128	191,851,606	0.46	0.16
SRR579563	SRX191167	SRP015997	SAMN01758129	68,509,352	0.45	0.21
SRR579564	SRX191168	SRP015997	SAMN01758130	68,034,522	0.51	0.26
SRR1405691	SRX601823	SRP043248	SAMN02862986	79,506,898	0.71	0.4
SRR1405692	SRX601824	SRP043248	SAMN02862987	66,574,496	0.81	0.36
SRR2919165	SRX1434837	SRP066274	SAMN04272100	157,615,213	0.64	0.3
SRR8066854	SRX4895182	SRP066274	SAMN04272100	157,615,213	0.64	0.3
SRR8066855	SRX4895181	SRP066274	SAMN04272104	110,206,210	0.67	0.1
SRR8066847	SRX4895189	SRP066274	SAMN04272112	28,281,864	0.75	0.28
SRR8066844	SRX4895192	SRP066274	SAMN04272113	61,406,228	0.74	0.29
SRR8066851	SRX4895185	SRP066274	SAMN04272114	70,642,407	0.72	0.28
SRR8066852	SRX4895184	SRP066274	SAMN04272115	125,773,707	0.83	0.28
SRR8066850	SRX4895186	SRP066274	SAMN04272117	90,500,141	0.84	0.1
SRR8066848	SRX4895188	SRP066274	SAMN04272119	84,462,215	0.84	0.1
SRR4435595	SRX2254822	SRP091865	SAMN05930343	44,635,494	0.82	0.3
SRR4435590	SRX2254817	SRP091865	SAMN05930344	35,429,513	0.7	0.29
SRR4435589	SRX2254816	SRP091865	SAMN05930345	43,833,784	0.76	0.27
SRR4435588	SRX2254815	SRP091865	SAMN05930346	60,568,437	0.81	0.3
SRR4435591	SRX2254818	SRP091865	SAMN05930347	32,668,708	0.77	0.29
SRR4435592	SRX2254819	SRP091865	SAMN05930348	194,667,544	0.78	0.29
SRR4435597	SRX2254824	SRP091865	SAMN05930349	23,593,013	0.83	0.3
SRR4435593	SRX2254820	SRP091865	SAMN05930350	359,396,766	0.81	0.32
SRR4435594	SRX2254821	SRP091865	SAMN05930351	40,793,315	0.83	0.31
SRR4435596	SRX2254823	SRP091865	SAMN05930352	86,331,734	0.83	0.29
SRR5412280	SRX2704328	SRP102989	SAMN06679842	57,474,523	0.79	0.3
SRR5412279	SRX2704327	SRP102989	SAMN06679843	47,841,015	0.84	0.31
SRR5412278	SRX2704326	SRP102989	SAMN06679844	39,902,382	0.85	0.3
SRR5412277	SRX2704325	SRP102989	SAMN06679845	37,281,699	0.9	0.32
SRR5412276	SRX2704324	SRP102989	SAMN06679846	43,814,275	0.76	0.34
SRR5412275	SRX2704323	SRP102989	SAMN06679847	57,981,345	0.84	0.35
SRR5412274	SRX2704322	SRP102989	SAMN06679848	46,860,398	0.83	0.4
SRR5412273	SRX2704321	SRP102989	SAMN06679849	34,585,437	0.83	0.36
SRR5412272	SRX2704320	SRP102989	SAMN06679850	37,918,273	0.72	0.26
SRR5412271	SRX2704319	SRP102989	SAMN06679851	73,895,435	0.78	0.28
SRR5412270	SRX2704318	SRP102989	SAMN06679852	73,277,942	0.68	0.25
SRR5412269	SRX2704317	SRP102989	SAMN06679853	35,284,049	0.78	0.28
SRR5412268	SRX2704316	SRP102989	SAMN06679854	39,911,530	0.69	0.28
SRR5412267	SRX2704315	SRP102989	SAMN06679855	43,315,062	0.73	0.3
SRR5412266	SRX2704314	SRP102989	SAMN06679856	49,253,357	0.71	0.3
SRR5412265	SRX2704313	SRP102989	SAMN06679857	39,044,082	0.74	0.3
SRR5412264	SRX2704312	SRP102989	SAMN06679858	35,215,903	0.78	0.19
SRR5412263	SRX2704311	SRP102989	SAMN06679859	61,973,716	0.78	0.2
SRR5412262	SRX2704310	SRP102989	SAMN06679860	44,044,752	0.8	0.21
SRR5412261	SRX2704309	SRP102989	SAMN06679861	26,536,706	0.79	0.21
SRR6216953	SRX3325616	SRP121460	SAMN07834093	129,940,312	0.85	0.23
SRR6216952	SRX3325615	SRP121460	SAMN07834094	117,674,882	0.85	0.22
SRR6216951	SRX3325614	SRP121460	SAMN07834095	119,908,800	0.86	0.25
SRR6760976	SRX3733412	SRP133266	SAMN08563921	78,669,268	0.89	0.3
SRR6760975	SRX3733413	SRP133266	SAMN08563921	62,981,558	0.89	0.29
SRR6760954	SRX3733434	SRP133266	SAMN08563921	73,718,666	0.9	0.31
SRR6760953	SRX3733435	SRP133266	SAMN08563921	70,252,698	0.89	0.29
SRR7665348	SRX4525916	SRP156967	SAMN09788948	71,864,688	0.28	0.29
SRR7665347	SRX4525915	SRP156967	SAMN09788949	72,395,284	0.87	0.3
